# Supplementary material for: LCM and RNA-seq analyses revealed roles of cell cycle and translational regulation and homoeolog expression bias in cotton fiber cell initiation
Source: BMC Genomics. 2021 Apr 29;22:309. doi: 10.1186/s12864-021-07579-1 (PMC8082777; doi:10.1186/s12864-021-07579-1)
Supplement: Supplementary file 2 — Additional file 2: Supplemental Table 1. RNA-seq statistics of LCM samples. Supplemental Table 2. Upregulated and down-regulated genes in fiber cell initials at 0 DPA. Supplemental Table 3. Upregulated and down-regulated genes in early fiber cells at 2 DPA. Supplemental Table 3a. Up-regulated and down-regulated genes in epidermal cells in 0 and 2 DPA. Supplemental Table 4. Upregulated genes in early fiber cells (0 and 2 DPA) specific to species. Supplemental Table 4a. Upregulated and down-regulated genes in fiber cells between GhTM-1 and Gb3–79 at 2 DPA. Supplemental Table 4b. Significant GO terms in upregulated and down-regulated genes between GhTM-1 and Gb3–79 in fiber cells at 2 DPA. Supplemental Table 5. List of A and D homoeologs with biased expression values. Supplemental Table 5a. Orthologs of G. hirstum and G. barbadense. Supplemental Table 6. List of putative ribosomal protein subunit and cell cycle genes with expression values in LCM samples. Supplemental Table 7. Expression values of putative TOR, RAPTOR, LST8, and EPB1 genes in LCM samples. Supplemental Table 8. Expression values of phytohormone and MYB transcription factor related genes in LCM samples. [file 12864_2021_7579_MOESM2_ESM.xlsx]

## Sheet: Supplemental Table 1
Supplemental Table 1. RNA-seq statistics of LCM samples Total reads, mapped reads (mapped left, right, and pair), and mapping efficiency (overall and paired aligned ratio) were listed in column. Sample names of LCM RNA-seq data, species; GhTM-1, Gb3-79, and GhMD17, DPA; 0 and 2 DPA, tissue; fiber and epidermal (epi), listed in rows.
	total reads	mapped left	mapped right	mapped pair	overall aligned ratio	paired aligned ratio
GhTM-1 0epi 1rep	36582554	32492307	30423402	28310026	0.86	0.774
GhTM-1 0epi 2rep	27530585	25461693	22139717	21347974	0.865	0.775
GhTM-1 2epi 1rep	26049461	22658475	21422671	19914335	0.846	0.764
GhTM-1 2epi 2rep	25141418	23109791	20181186	19516389	0.861	0.776
GhTM-1 2fiber 1rep	46301549	39739389	37864463	35237566	0.838	0.761
GhTM-1 2fiber 2rep	26952311	24727536	21493483	20725138	0.857	0.769
Gb3-79 0epi 1rep	18166085	16015068	15416707	14582913	0.865	0.803
Gb3-79 0epi 2rep	19896987	18272332	16796812	16300436	0.881	0.819
Gb3-79 2epi 1rep	26690287	23700803	22200914	21000275	0.86	0.787
Gb3-79 2epi 2rep	57597673	52429744	44661105	43145998	0.843	0.749
Gb3-79 2fiber 1rep	21123037	18683371	18065674	17113958	0.87	0.81
Gb3-79 2fiber 2rep	85327087	78392063	67243695	65013493	0.853	0.762
GhMD17 0epi 1rep	83650751	75204298	73741145	71749413	0.89	0.858
GhMD17 0epi 2rep	23034280	16682405	14614551	14034358	0.679	0.609
GhMD17 2epi 1rep	27473344	22892004	20838999	19413676	0.796	0.707
GhMD17 2epi 2rep	32862157	29627329	26049331	25021409	0.847	0.761

## Sheet: Supplemental Table 2
Supplemental table 2: Upregulated and down-regulated genes in fiber cell initials at 0 DPA
Signal Values in FPKM
up-regulated genes (shared)
G.hirsutum ID	GhTM-1-0epi	Gb3-79-0epi	GhMD17-0epi	GhTM-1-2epi	Gb3-79-2epi	GhMD17-2epi	GhTM-1-2fiber	Gb3-79-2fiber
Gohir.1Z049716	147.885	98.9104	0.152983	115.373	69.2542	8.39036	197.287	148.762
Gohir.A01G004600	14.8718	30.7305	0.410243	29.3651	41.06	4.15972	65.9518	126.975
Gohir.A01G010800	61.2938	67.1124	2.73327	77.0881	73.1778	9.86675	83.3115	58.1004
Gohir.A01G020300	17.3037	24.487	8.63143	13.7203	19.3268	8.59781	25.1002	24.7456
Gohir.A01G020500	13.4975	26.9379	7.17358	23.6408	22.7311	12.9893	38.4684	50.3162
Gohir.A01G026501	16.0765	14.1832	4.94184	11.0158	12.1789	7.52179	18.3291	9.59234
Gohir.A01G050500	25.0382	22.0171	14.6104	33.0112	25.962	21.2482	56.0521	51.6636
Gohir.A01G052000	15.0524	24.7469	6.46769	16.2339	25.8509	9.04151	9.67045	13.0772
Gohir.A01G053300	6.7325	7.6261	0.720562	5.8377	9.64851	1.20379	4.38683	5.87005
Gohir.A01G060200	24.7115	40.4573	14.1262	21.3097	30.7555	18.1615	5.40688	7.25253
Gohir.A01G069200	87.8322	109.368	44.7108	68.9951	72.3611	34.1692	112.953	124.817
Gohir.A01G071400	13.947	15.518	6.63905	130.161	44.5399	14.7573	352.09	209.938
Gohir.A01G073800	28.8654	30.7792	0.0767785	10.4628	37.2522	2.2873	12.3171	19.6197
Gohir.A01G076900	26.4291	53.0757	1.64258	27.478	35.757	4.30286	59.8148	64.4417
Gohir.A01G091600	5.78908	6.20534	3.26553	22.0588	7.48947	2.05476	34.766	23.6075
Gohir.A01G128400	209.953	555.973	59.7087	248.774	430.538	127.084	383.033	833.101
Gohir.A01G135300	16.292	30.7389	9.7302	17.2428	23.0113	12.2865	24.7455	31.7426
Gohir.A01G137669	162.245	105.681	65.8113	131.531	99.7469	64.1801	190.32	152.881
Gohir.A01G137734	291.571	313.55	181.476	253.535	270.291	185.469	346.524	307.175
Gohir.A01G143700	7.16843	11.9631	1.40257	8.81472	7.42281	1.17638	1.83068	1.73333
Gohir.A01G149318	6.74789	9.04963	1.86801	3.99634	5.91084	3.4278	15.9057	10.6221
Gohir.A01G154800	206.139	136.708	37.8469	272.916	102.108	41.2945	451.682	221.701
Gohir.A01G155500	364.791	369.151	189.745	311.656	340.105	174.286	469.539	461.05
Gohir.A01G158300	26.3634	50.3535	15.218	25.8827	35.3785	14.3976	10.5314	17.4214
Gohir.A01G162700	14.1289	11.1257	6.4315	11.8608	15.2928	12.5206	3.8502	7.02747
Gohir.A01G167300	5.63995	7.46532	1.38403	4.38952	7.29401	2.4623	10.5777	15.2129
Gohir.A01G176900	64.1812	40.7401	18.1465	36.2204	34.8275	18.6351	50.2946	36.9456
Gohir.A01G194700	361.312	369.404	196.709	327.769	309.567	167.778	450.044	405.074
Gohir.A01G198300	448.149	389.063	222.062	372.041	436.698	214.509	581.167	613.98
Gohir.A01G207600	75.645	86.5047	33.6675	51.7628	57.7439	33.4526	76.5521	77.6076
Gohir.A01G216700	17.0446	20.6734	6.08861	14.5603	11.2344	7.50024	24.0536	28.6878
Gohir.A01G217100	426.004	319.298	193.958	400.707	318.527	191.344	679.37	551.205
Gohir.A01G224400	232.243	181.893	108.152	188.676	199.302	115.695	256.041	265.982
Gohir.A01G228600	10.8958	16.6407	3.49958	6.09757	8.69842	2.51085	2.23204	1.63457
Gohir.A01G229900	36.7333	48.8062	21.2877	51.4024	57.5459	34.2114	90.5343	72.4373
Gohir.A02G001400	8.1456	6.91838	3.75486	7.34752	6.70385	3.37556	8.97682	7.00309
Gohir.A02G004700	378.925	625.375	227.412	388.737	555.257	218.67	549.953	759.99
Gohir.A02G008400	160.312	182.128	89.1727	144.219	131.434	68.4242	206.653	219.123
Gohir.A02G010300	35.8327	61.0737	20.3673	35.9282	50.189	20.4566	53.0793	115.564
Gohir.A02G014000	88.353	179.673	52.1525	109.31	164.431	44.3987	173.254	262.205
Gohir.A02G014001	20.642	23.4927	3.12005	13.0005	20.2371	2.98165	17.464	33.0992
Gohir.A02G019400	64.6999	71.063	34.0114	51.8957	79.8041	32.9241	93.2776	118.897
Gohir.A02G042300	35.1362	34.5202	18.5865	35.7289	33.7195	19.4271	60.6658	49.9397
Gohir.A02G049200	13.1713	38.1799	0.952252	68.2039	55.451	5.98515	111.657	77.7126
Gohir.A02G051600	18.0086	14.1998	7.28777	16.5656	14.2429	9.51802	29.0789	24.6314
Gohir.A02G054900	60.7176	76.602	30.4073	42.9031	57.532	34.0793	75.7057	80.1052
Gohir.A02G058200	18.6877	16.4959	7.3625	13.256	14.8568	7.03334	14.2189	19.8317
Gohir.A02G058500	33.9823	28.2778	13.5108	29.0702	23.1281	16.94	44.7511	39.4601
Gohir.A02G083700	21.1802	24.6363	12.1485	27.3917	21.3743	8.69341	42.4496	45.37
Gohir.A02G094600	225.588	229.094	133.821	220.799	191.63	149.358	284.589	299.69
Gohir.A02G096000	84.0018	48.3704	25.9022	120.667	101.57	29.6425	162.36	255.017
Gohir.A02G105904	8.97573	8.53238	5.06827	7.55384	7.40389	5.78255	11.3548	10.6222
Gohir.A02G121400	5.05612	8.27872	0.054953	10.2146	7.56052	1.26804	16.3512	12.0684
Gohir.A02G127600	15.1473	20.9807	3.53607	28.1766	20.2997	4.58479	58.9776	52.1964
Gohir.A02G130900	11.4346	13.9828	6.58376	9.12279	9.77816	6.89201	13.7127	12.8202
Gohir.A02G133300	10.2693	15.2366	4.35043	12.427	21.4416	8.12046	16.9422	25.4542
Gohir.A02G137700	8.64918	19.4203	1.54629	49.0373	35.3269	7.75842	101.991	94.3042
Gohir.A02G148100	6.40008	5.67654	2.07589	7.7137	4.01199	4.3057	7.39001	8.13162
Gohir.A02G162500	9.88322	13.7801	6.42915	9.33812	11.4081	5.08895	12.8664	9.74785
Gohir.A02G173300	10.1308	15.6007	6.3342	9.02984	9.89196	5.21001	14.2977	17.4324
Gohir.A03G009400	13.0023	13.457	7.12287	7.12666	9.06871	10.0002	2.96969	0.557296
Gohir.A03G020700	163.161	204.09	75.6793	186.642	186.546	78.7335	295.3	329.945
Gohir.A03G030700	15.4439	18.8844	9.88345	13.1448	15.2522	8.301	16.0323	19.6591
Gohir.A03G038300	245.577	213.976	121.924	211.546	185.489	111.791	267.857	253.167
Gohir.A03G042066	30.0964	32.9898	9.90203	30.9737	25.9905	10.9745	59.4252	43.0647
Gohir.A03G042132	27.1711	28.5023	9.97057	32.9134	32.8584	9.65791	66.0089	60.6529
Gohir.A03G042600	55.6973	45.1593	17.0543	57.0972	58.3779	17.9934	112.719	151.494
Gohir.A03G043200	12.3021	13.5565	6.30004	17.9589	15.7521	9.08227	23.3529	23.9934
Gohir.A03G047200	65.7539	107.133	37.2922	63.7288	68.0499	37.2083	69.5048	83.6553
Gohir.A03G058400	17.5156	26.5651	3.24277	10.0722	12.5383	2.0431	11.542	13.139
Gohir.A03G063500	60.7058	21.7734	0.245523	54.9278	24.2255	4.29354	121.101	98.717
Gohir.A03G067000	14.0996	13.9588	8.85942	18.4685	17.2542	13.8688	28.2903	26.8659
Gohir.A03G069400	41.9569	61.0177	23.4142	53.6718	57.6992	26.9968	81.3654	66.1874
Gohir.A03G070100	92.952	68.4013	28.8952	57.5232	55.795	31.5098	63.7871	48.4343
Gohir.A03G073300	114.747	93.2084	54.081	76.6834	71.7185	49.543	90.4839	81.6487
Gohir.A03G087100	6.04192	6.63103	3.87752	8.34017	6.13271	5.15716	12.6445	14.785
Gohir.A03G091500	36.0748	40.8055	16.6211	40.8231	34.7253	10.9165	63.681	73.9051
Gohir.A03G096600	132.986	120.363	8.06054	75.6363	73.2341	16.8774	121.343	142.794
Gohir.A03G108500	18.0071	13.5205	8.00192	12.7109	10.3833	6.84662	11.4674	14.4373
Gohir.A03G109900	58.5744	65.6351	33.9207	41.4224	51.0885	32.06	50.4622	47.0508
Gohir.A03G126500	52.498	48.3821	30.8684	49.2144	42.5996	38.1016	62.4693	46.1326
Gohir.A03G127300	44.7882	56.7622	29.5375	58.4723	58.1187	38.9824	63.0635	65.0032
Gohir.A03G131200	12.8611	39.545	1.77611	32.0902	32.474	4.02525	75.9093	81.8024
Gohir.A03G135500	149.692	160.88	78.0312	123.98	126.681	78.7644	146.624	139.357
Gohir.A03G139900	134.243	87.7541	35.466	111.519	77.8273	61.0788	146.651	91.8397
Gohir.A03G146400	17.727	16.2979	1.28553	8.24021	7.46828	1.75652	11.9939	6.97607
Gohir.A03G166000	9.11166	9.45613	5.85646	10.1716	10.9167	6.78533	12.3153	14.9457
Gohir.A03G168000	7.66636	5.88778	3.70451	7.75186	4.84642	5.72448	12.8531	10.1927
Gohir.A03G185500	98.5516	89.4988	55.5269	93.8421	70.7617	62.9451	159.179	91.2969
Gohir.A03G188100	402.791	524.199	234.167	361.449	448.887	242.844	558.3	573.096
Gohir.A03G196800	8.05838	6.95498	3.93237	6.03167	10.5086	7.04634	10.153	18.2417
Gohir.A03G212700	15.1542	19.5144	7.85511	15.5683	18.5066	8.54659	20.4408	26.4908
Gohir.A03G215700	12.6143	12.3823	8.16568	13.6751	15.1491	9.97046	20.8101	19.9277
Gohir.A04G003200	30.3031	19.8892	7.34866	20.8036	17.0053	7.16118	22.9755	21.3324
Gohir.A04G005100	69.4597	96.2091	22.023	47.6454	55.9725	22.0006	71.4202	87.3766
Gohir.A04G006600	8.50301	6.1714	3.04706	6.92835	5.87482	4.60726	8.98208	8.1952
Gohir.A04G019100	89.6671	144.633	4.74346	185.443	164.095	18.441	326.647	301.013
Gohir.A04G019200	251.933	290.125	10.4791	425.741	383.93	37.0177	753.324	756.029
Gohir.A04G024000	10.8616	28.1848	5.45455	93.2684	78.8273	13.473	249.934	230.418
Gohir.A04G025600	6.56669	5.83534	3.32735	6.37174	4.38412	3.47838	7.84558	6.88027
Gohir.A04G038400	99.4946	116.778	65.5139	121.242	117.153	83.8003	215.56	178.882
Gohir.A04G057100	14.616	15.5854	9.12277	7.20772	8.44588	5.63701	2.10687	3.11422
Gohir.A04G086100	19.44	23.2985	7.3609	14.1294	25.7523	4.65587	15.6879	28.5946
Gohir.A04G092500	8.55772	8.14551	3.26642	10.712	7.65069	3.49197	16.6391	13.8322
Gohir.A04G100300	10.3286	10.7326	5.69722	12.2178	10.5562	7.98095	6.26213	7.17539
Gohir.A04G103500	70.3915	133.016	43.895	50.5632	171.607	58.3368	12.2282	21.3446
Gohir.A04G109448	34.4055	39.992	20.7552	28.6608	37.0262	21.2686	37.343	42.808
Gohir.A04G116200	7.00118	27.6456	0.818928	12.4939	19.1511	2.00014	26.7606	60.1644
Gohir.A04G117400	29.1633	25.8895	16.4854	34.9368	33.3412	25.1015	42.004	55.0257
Gohir.A04G119100	753.654	443.533	196.995	550.178	621.155	405.007	603.689	971.357
Gohir.A04G119700	6.70289	10.808	0.092453	2.66967	9.93747	0.465822	0.715823	3.34957
Gohir.A04G125500	16.3409	14.8917	9.40025	17.0402	13.3712	7.41778	20.3436	20.9111
Gohir.A04G130900	14.1407	17.0836	9.17115	13.0319	17.9897	10.0754	12.27	19.755
Gohir.A04G134100	61.7049	48.7781	21.7889	66.721	41.9825	20.4781	103.27	69.2173
Gohir.A04G144600	10.6336	17.6878	5.17741	11.0383	25.446	14.5999	3.57579	2.6821
Gohir.A04G145100	18.4848	19.5709	7.86432	16.057	15.7919	7.32834	6.3619	1.22471
Gohir.A05G007600	18.0629	23.2252	8.98981	27.4335	27.6613	14.8108	38.1843	37.9601
Gohir.A05G021900	8.78374	8.57403	0.669196	13.2991	8.25875	1.16999	22.1523	22.832
Gohir.A05G028600	39.0192	41.121	20.4683	39.8655	38.8461	25.3014	67.2873	55.6358
Gohir.A05G030400	41.5172	28.232	15.1103	35.3769	20.5242	13.8408	45.7814	43.6936
Gohir.A05G032866	204.172	217.345	122.082	176.756	202.636	120.579	274.305	255.542
Gohir.A05G036100	96.5561	95.4815	56.5275	81.0717	85.7008	59.319	103.822	91.8993
Gohir.A05G039200	151.554	155.229	75.2995	138.782	142.329	58.0784	233.952	226.041
Gohir.A05G042100	14.429	11.4854	0.262826	38.1422	21.5004	5.03423	101.598	58.4665
Gohir.A05G045300	56.8635	58.4138	29.1007	44.919	53.2781	30.4566	45.9708	43.7461
Gohir.A05G046400	42.2376	27.1055	15.5844	34.6667	22.9817	20.8568	67.5686	48.4453
Gohir.A05G048500	112.846	106.352	67.7819	107.553	97.2204	78.5883	168.306	129.54
Gohir.A05G051700	234.679	180.125	103.796	240.326	180.47	114.085	326.87	257.015
Gohir.A05G058400	54.8287	50.9802	33.1153	83.5717	71.6821	32.2781	126.615	104.743
Gohir.A05G069900	22.8232	20.9449	4.92035	31.9326	21.7484	5.22339	47.5758	40.4986
Gohir.A05G071200	17.8712	17.2298	4.6577	9.65776	7.57325	4.19679	6.82155	5.95388
Gohir.A05G071900	354.566	371.281	230.476	322.149	343.349	216.549	481.791	420.684
Gohir.A05G073000	16.4213	15.5564	9.02671	20.5562	13.7583	9.99537	32.8883	35.187
Gohir.A05G079700	864.65	852.182	251.042	873.063	825.558	341.065	751.264	683.269
Gohir.A05G097900	10.9529	21.1713	7.01884	9.95836	14.1324	12.9387	2.83854	2.02839
Gohir.A05G098100	70.8492	39.7392	22.6396	53.1061	28.2684	19.4385	98.8972	49.038
Gohir.A05G104900	22.5733	19.1623	9.4516	17.5406	14.4734	9.29002	25.7458	21.8587
Gohir.A05G106400	238.139	152.145	14.7874	267.363	132.791	45.5027	597.091	283.851
Gohir.A05G107400	47.5962	35.6891	19.5173	47.8291	38.8522	23.632	73.2153	66.7618
Gohir.A05G115900	11.6508	12.8664	7.13476	12.1787	11.4608	5.34428	20.2112	25.5561
Gohir.A05G120200	9.98659	6.59466	1.27776	5.45519	6.61958	2.63895	5.98771	5.35546
Gohir.A05G120900	11.2326	8.23351	0.7842	20.4786	12.1194	2.65673	46.468	43.9358
Gohir.A05G122900	9.62692	15.8817	5.04752	9.03575	14.996	4.97412	12.0629	30.8875
Gohir.A05G127100	16.5157	16.857	6.70212	12.0461	10.4485	12.0871	3.98752	2.07768
Gohir.A05G133500	637.388	707.689	354.046	495.836	501.702	295.942	689.746	722.135
Gohir.A05G135000	8.53074	7.03116	2.35317	6.76886	7.49095	2.89351	7.03804	6.87238
Gohir.A05G135600	16.5576	10.0503	4.56487	80.8781	29.8966	5.25725	135.272	105.54
Gohir.A05G136900	31.5212	36.1031	14.8806	26.9417	26.5669	15.5793	24.9566	29.2325
Gohir.A05G144500	6.46758	10.6482	3.51199	8.29203	10.7699	4.78753	1.84255	2.06921
Gohir.A05G149700	11.3473	13.6841	7.06502	13.748	12.8447	8.04177	27.8199	30.6472
Gohir.A05G152300	6.04355	6.34581	3.45541	5.58803	5.21257	3.86202	3.64703	3.70994
Gohir.A05G152400	13.6436	42.3124	1.85963	46.4753	67.6239	6.2222	99.8045	158.68
Gohir.A05G153500	41.5523	44.8276	23.9479	60.114	48.388	21.3964	109.674	91.1788
Gohir.A05G165900	23.5026	36.8593	15.0777	29.0948	44.6086	15.9138	33.8479	80.1861
Gohir.A05G169800	9.94949	24.9199	0.677361	8.70588	25.5572	1.67933	23.447	46.0866
Gohir.A05G171900	20.9394	13.2448	3.69688	13.8307	13.2423	3.14831	24.0967	25.6023
Gohir.A05G186800	39.2425	43.7629	21.8464	42.4322	33.6171	31.0038	23.2455	15.3912
Gohir.A05G205000	5.08448	11.4389	0.490475	5.09101	5.46514	1.2627	1.57942	1.3003
Gohir.A05G223400	78.0648	90.8947	43.8488	76.0318	73.8633	49.0123	111.022	101.783
Gohir.A05G230900	5.11044	5.10654	1.80821	3.50504	4.82848	2.3672	3.76222	5.98468
Gohir.A05G250900	29.0031	32.2251	15.8511	41.3402	38.3878	20.5508	49.2731	57.635
Gohir.A05G252200	28.227	26.0235	7.83192	103.836	51.7542	13.1938	199.322	95.8482
Gohir.A05G256800	6.07125	5.79976	3.0457	3.92522	5.70111	2.84863	3.54928	4.51509
Gohir.A05G256900	33.2528	26.4044	15.6734	23.1032	20.8383	19.0644	15.8873	14.313
Gohir.A05G266700	5.93922	6.29492	3.78424	7.35292	4.32105	2.85675	11.5778	12.3827
Gohir.A05G267200	42.4579	50.1694	21.9484	47.4355	40.7604	32.6921	46.403	58.444
Gohir.A05G270800	229.486	194.427	108.759	244.343	181.032	101.658	367.599	336.087
Gohir.A05G277100	459.693	552.992	277.635	435.558	496.228	352.271	616.44	566.188
Gohir.A05G283300	10.4932	10.4723	4.01825	7.85686	9.26174	4.63103	11.9426	10.6991
Gohir.A05G286900	15.3146	18.8255	5.69409	10.9398	12.9678	7.14046	13.3701	22.2612
Gohir.A05G287300	47.3867	60.5561	28.668	54.3638	56.2751	30.8465	80.8295	94.4025
Gohir.A05G319600	16.2386	25.3592	10.224	15.7219	20.0066	11.8523	29.0541	29.261
Gohir.A05G331000	8.31452	10.3742	0.0504695	5.10236	4.82346	0.473859	10.6409	8.11805
Gohir.A05G333900	25.7417	11.4102	3.50557	66.3619	22.0572	5.43174	133.362	93.3651
Gohir.A05G338500	35.0014	32.3737	20.8505	37.3432	34.6567	22.2056	44.3282	42.884
Gohir.A05G347400	92.5161	92.6623	34.5184	63.1038	71.5216	33.5855	87.7231	86.0075
Gohir.A05G349600	28.2847	34.627	15.8324	31.9283	42.5474	19.8148	40.118	29.0957
Gohir.A05G366000	31.4947	58.0521	20.3688	34.771	57.1843	33.547	6.47586	9.96068
Gohir.A05G372200	19.4048	9.65237	2.22399	21.2095	7.87961	2.59467	27.1407	20.5857
Gohir.A05G374700	16.7548	20.2399	5.75424	9.1791	19.1254	5.206	20.8377	36.1604
Gohir.A05G380200	31.4214	31.1466	20.6802	25.1852	24.931	14.3837	34.6557	34.3497
Gohir.A05G383900	8.13693	7.40343	0.879125	6.67811	4.30071	1.25409	3.43501	3.019
Gohir.A05G384400	14.5696	14.1436	0.570389	14.2524	9.67366	1.26019	23.3207	20.0324
Gohir.A05G402100	31.3955	46.1022	8.65703	21.2553	30.9946	14.2374	18.2053	23.4455
Gohir.A05G408200	10.5281	11.4375	6.51325	12.4375	9.81104	6.14724	16.2604	28.2467
Gohir.A05G413400	9.59802	18.0313	6.37043	10.202	13.5252	5.30964	11.3776	18.0318
Gohir.A06G002900	85.2934	70.3567	36.6408	83.385	88.5185	45.2655	120.607	136.406
Gohir.A06G018900	6.75387	6.5092	2.93908	4.58077	5.27062	3.96856	4.0877	4.25169
Gohir.A06G019300	9.87754	6.68499	4.20181	8.84512	5.12434	3.19058	7.94228	6.82417
Gohir.A06G020400	26.4322	28.6347	12.8987	20.3581	20.3705	11.2874	31.9376	39.954
Gohir.A06G022900	14.9313	24.1114	9.58996	20.8409	16.8697	14.6134	25.5227	26.5265
Gohir.A06G023800	6.11941	14.033	3.98626	16.9992	15.4982	3.81456	21.5048	36.5018
Gohir.A06G032644	5.56384	11.2271	0.417686	19.4827	14.9238	1.876	39.2144	41.5285
Gohir.A06G034500	65.3418	71.0243	26.04	69.4457	47.5536	27.7428	94.4661	103.653
Gohir.A06G035100	22.337	11.4666	4.98982	38.7445	16.9672	10.5414	78.6516	42.2487
Gohir.A06G056800	14.9112	14.2341	8.17643	12.1741	14.502	10.1825	17.0785	27.248
Gohir.A06G070600	134.457	118.78	68.0572	109.35	122.055	70.1547	176.039	124.496
Gohir.A06G071700	5.0137	5.52222	3.0593	4.91741	6.88673	4.35726	1.48829	1.1236
Gohir.A06G080200	13.8811	13.8707	2.90838	31.173	16.546	4.88349	63.4598	41.1823
Gohir.A06G084600	8.31827	13.9103	2.56776	12.1794	10.9865	3.09217	22.2138	26.4641
Gohir.A06G093700	21.9317	32.3475	0.81918	24.0507	27.0249	3.17785	46.8145	61.0782
Gohir.A06G095100	55.6017	73.3666	33.0579	59.6226	71.1887	31.6444	105.282	110.616
Gohir.A06G095600	34.5921	33.4558	22.0125	33.6706	25.2874	20.8641	48.2099	52.77
Gohir.A06G098212	15.4989	20.1441	0.989217	35.7076	22.8977	4.54145	66.5941	60.998
Gohir.A06G103300	45.7419	44.4153	29.1396	39.9471	36.7317	24.2853	51.5902	48.6666
Gohir.A06G112300	14.3659	13.0197	6.60027	14.866	13.4084	6.92858	28.2513	18.4967
Gohir.A06G116000	9.98084	8.26043	4.76075	14.0087	6.27279	3.93587	23.1998	13.6483
Gohir.A06G123400	7.2797	7.65852	3.41729	9.3545	7.73547	4.68768	5.25064	5.69463
Gohir.A06G123900	118.612	128.886	1.77805	146.816	133.778	12.6889	255.38	220.334
Gohir.A06G132300	159.743	151.292	60.2947	191.699	136.602	80.5391	318.315	202.031
Gohir.A06G133200	34.319	36.2661	15.6767	55.5948	44.1181	22.4458	93.4506	92.7543
Gohir.A06G142600	5.42278	6.56496	3.36933	6.14219	4.85456	5.77656	9.69337	7.5824
Gohir.A06G171800	15.6157	12.0736	7.85322	20.3187	15.4489	8.73248	28.8502	49.376
Gohir.A06G179500	179.83	171.387	69.1517	181.96	156.064	91.0999	306.598	278.673
Gohir.A06G182200	43.3356	65.1365	24.549	35.0476	55.7709	22.2171	47.4306	56.9846
Gohir.A06G189300	23.8956	16.9878	9.84632	32.9009	19.987	14.7825	34.9707	35.0281
Gohir.A06G190300	273.224	213.452	97.2414	231.742	231.077	123.812	459.113	389.644
Gohir.A06G192900	6.7664	24.925	2.15413	24.1758	18.3482	3.74313	40.1365	41.0876
Gohir.A07G010200	15.3376	13.1097	7.21294	12.0542	11.7201	7.71162	15.0527	17.1701
Gohir.A07G027200	24.7103	18.8529	12.175	24.9214	29.6349	10.4136	33.9975	64.0121
Gohir.A07G037700	8.18041	5.64227	2.47012	6.41849	7.06182	4.37754	9.11984	11.3626
Gohir.A07G057500	67.8859	69.4427	36.8427	51.2034	51.9037	32.8514	62.6763	57.4866
Gohir.A07G060100	28.6876	20.5499	9.53733	27.8007	15.2576	6.07566	34.2096	30.7602
Gohir.A07G067700	22.9087	20.0009	9.11373	15.0047	13.8316	8.82474	17.2242	15.6755
Gohir.A07G069900	62.0718	143.348	32.2581	55.2037	110.802	26.5606	82.555	149.116
Gohir.A07G081300	117.313	210.77	53.1689	103.012	224.87	59.6877	169.019	286.964
Gohir.A07G081800	26.9042	23.1138	13.7924	33.2539	22.585	20.6303	46.9851	37.5536
Gohir.A07G084400	444.469	475.308	283.146	346.557	410.38	238.538	534.381	633.879
Gohir.A07G092300	15.3002	16.6389	6.52468	10.6141	11.6469	6.20636	19.3866	12.3059
Gohir.A07G092700	10.128	8.74022	5.595	14.9091	11.0559	7.6877	18.1496	17.2852
Gohir.A07G095500	336.519	245.04	156.589	272.381	211.558	171.856	387.139	280.763
Gohir.A07G099100	23.2371	37.3201	9.34736	21.4444	35.6726	12.6418	28.2444	31.7056
Gohir.A07G111450	25.5235	32.1108	4.07942	25.3589	38.7553	6.13439	23.5124	19.6166
Gohir.A07G112000	11.3613	53.9798	0.627682	48.3025	86.4832	13.4196	153.386	238.323
Gohir.A07G113600	5.0737	6.65358	3.35913	4.73733	4.99383	3.38803	3.00312	2.8663
Gohir.A07G114200	7.02971	11.4969	3.36222	8.31496	12.0076	4.45298	15.5946	10.8886
Gohir.A07G140600	5.21779	6.30011	3.10215	14.238	7.00924	4.08768	22.6899	13.2667
Gohir.A07G142500	328.851	190.516	102.001	362.779	177.751	114.04	691.375	389.091
Gohir.A07G150500	34.9014	48.0733	22.1224	28.6901	43.2181	26.1476	51.593	65.9533
Gohir.A07G156500	106.741	155.811	58.0916	85.9527	131.436	48.5844	133.15	204.107
Gohir.A07G157700	202.996	159.236	99.6882	189.558	157.691	88.7752	296.442	287.002
Gohir.A07G165000	187.153	227.631	106.439	170.752	227.704	129.262	216.26	316.072
Gohir.A07G169850	5.20309	6.09398	3.42362	4.08333	6.70147	3.65885	2.36557	3.14951
Gohir.A07G177000	14.5918	16.6644	8.96138	21.82	22.6106	13.439	40.023	39.0606
Gohir.A07G188500	9.63907	13.4062	4.31835	12.0895	11.1955	4.74553	5.23557	4.04521
Gohir.A07G190600	24.0075	21.639	10.6557	16.867	16.9782	12.1605	23.4965	24.1406
Gohir.A07G199200	7.75451	12.089	5.11041	14.0847	14.0698	4.8921	17.4774	19.0991
Gohir.A07G205700	30.3938	24.6496	16.3398	31.5575	35.0474	18.4748	50.0226	46.001
Gohir.A07G223000	476.992	667.534	218.672	412.183	607.22	296.157	600.974	736.289
Gohir.A07G232500	94.793	78.3819	40.8029	74.7362	59.8153	36.9234	53.068	70.3319
Gohir.A08G003500	10.1752	9.04124	1.64167	9.62684	10.8938	3.58284	15.1377	9.29016
Gohir.A08G004300	192.077	193.269	119.76	184.291	146.515	136.85	278.123	180.274
Gohir.A08G005900	215.809	239.228	141.772	203.881	257.765	127.562	319.824	352.687
Gohir.A08G009000	65.1385	75.8984	32.7344	40.9385	71.8183	28.285	59.0384	97.7805
Gohir.A08G011600	96.8015	128.142	27.0434	175.959	149.141	43.9457	239.863	269.53
Gohir.A08G012700	55.8994	54.3648	24.8697	66.468	61.2957	33.74	110.856	129.439
Gohir.A08G012900	6.02786	6.95212	3.55255	5.19536	6.14874	5.13312	2.96428	3.0442
Gohir.A08G018900	11.9585	11.9199	7.46063	12.9179	12.0567	9.7888	13.5772	14.6391
Gohir.A08G027900	120.255	132.159	63.5339	156.925	143.68	84.0156	295.986	270.739
Gohir.A08G035000	357.765	350.219	213.219	388.507	313.907	247.971	622.63	562.603
Gohir.A08G039601	175.582	262.661	87.812	170.411	202.031	88.1408	271.555	307.038
Gohir.A08G050300	10.0663	12.5591	3.118	22.7245	13.03	3.94463	45.6496	29.4173
Gohir.A08G051000	259.036	228.743	151.382	237.496	204.464	145.441	319.202	269.28
Gohir.A08G053800	162.696	148.571	94.278	189.942	156.925	138.699	289.204	261.192
Gohir.A08G056100	68.2819	86.2434	39.7041	76.2518	75.9235	62.8314	121.019	123.468
Gohir.A08G056200	14.7889	11.0273	0.335853	9.47092	5.31167	1.69782	16.2142	15.2321
Gohir.A08G056300	232.298	184.16	107.354	240.15	151.447	105.477	399.162	258.299
Gohir.A08G059500	9.14738	12.2018	5.36524	6.44294	9.21298	5.90458	9.76408	15.9649
Gohir.A08G085200	14.8074	17.4645	5.95054	17.108	14.9733	8.58699	28.455	22.82
Gohir.A08G086400	7.5549	10.6942	2.64259	3.95316	11.522	2.29691	0.309582	0.062501
Gohir.A08G088800	80.4729	69.9625	8.74427	38.5992	66.1513	8.32238	3.10881	1.27747
Gohir.A08G091262	54.8308	29.8467	14.2585	49.5112	33.8812	17.1461	70.478	84.5645
Gohir.A08G095300	5.87997	5.98705	3.22968	6.2428	5.73117	7.46313	1.56052	1.30785
Gohir.A08G103900	26.5379	26.1881	16.392	30.6233	39.2035	12.475	54.9441	44.0144
Gohir.A08G107900	207.094	184.599	92.8919	192.895	185.844	89.4	363.429	283.144
Gohir.A08G111680	8.57179	8.46799	4.33291	16.5822	26.6354	5.60459	24.9356	73.9206
Gohir.A08G112600	8.52438	10.9169	5.0903	11.7094	18.8896	8.77192	15.6052	24.2993
Gohir.A08G114900	237.943	253.127	148.117	220.976	217.797	144.762	312.759	250.169
Gohir.A08G115400	5.71956	5.55832	1.85112	6.47734	4.22792	2.42299	4.20845	3.92424
Gohir.A08G117800	33.1975	25.0283	11.6735	17.0559	19.2831	12.3626	29.951	27.0828
Gohir.A08G126400	162.207	164.249	94.053	153.742	185.798	116.023	178.419	190.857
Gohir.A08G143200	45.9318	48.7752	7.07935	52.2329	45.3596	21.5085	54.151	61.7204
Gohir.A08G159600	213.387	205.476	78.5515	155.65	163.214	99.8054	148.76	161.631
Gohir.A08G161900	364.526	393.755	231.106	327.048	290.765	211.776	456.865	356.925
Gohir.A08G163300	67.5318	67.7014	35.5988	59.1979	49.0254	35.1322	52.1297	52.933
Gohir.A08G165850	292.025	171.708	22.6913	138.263	97.818	19.6856	265.985	154.913
Gohir.A08G174000	40.3276	41.0881	13.089	22.3811	34.1891	15.44	14.4588	11.5396
Gohir.A08G192000	58.3649	145.992	33.5883	81.4134	108.518	39.5046	122.594	110.093
Gohir.A08G196400	208.258	122.108	80.6154	187.635	133.275	99.067	263.68	188.578
Gohir.A08G200000	75.6428	62.2188	0.8524	36.1264	42.0564	4.27378	73.6833	39.5694
Gohir.A08G201300	67.5688	57.6436	27.0523	70.3788	52.6127	30.2699	101.811	112.45
Gohir.A08G217900	79.2424	38.4993	1.59766	58.6492	54.2193	8.73647	147.216	150.484
Gohir.A08G228000	262.421	226.488	145.006	193.984	200.198	137.667	272.81	286.525
Gohir.A08G232000	6.29096	11.092	4.02257	16.7786	24.1274	6.31461	34.3835	39.1367
Gohir.A08G235600	15.9262	46.5046	0.0750496	66.1672	40.0419	4.16942	134.665	115.966
Gohir.A08G235700	8.21269	15.2813	0	15.9128	16.5571	1.64229	29.2013	37.8796
Gohir.A08G236200	6.01234	7.7346	2.03478	4.65123	3.74404	2.09641	6.41878	9.28894
Gohir.A08G236400	32.1108	39.6647	18.1733	31.2987	28.9053	23.1587	34.0132	34.76
Gohir.A08G237600	187.636	147.395	85.4289	209.276	151.444	91.2695	291.652	226.542
Gohir.A08G244400	161.952	86.0152	57.1599	98.1842	99.0414	57.9501	160.49	115.149
Gohir.A08G251100	118.478	163.685	50.8925	107.369	145.275	74.2051	146.875	161.5
Gohir.A09G010300	26.0305	24.2858	15.4145	27.9284	24.1373	17.0554	38.0165	40.8158
Gohir.A09G016300	90.8401	97.83	20.248	163.494	154.085	38.6962	107.585	91.0618
Gohir.A09G030400	65.2538	109.152	16.3081	132.518	139.502	22.3207	303.657	338.846
Gohir.A09G048500	158.901	164.331	102.496	159.306	156.381	92.7626	258.669	266.418
Gohir.A09G052100	53.1979	52.8653	2.39974	55.4406	57.0309	10.592	89.2838	103.5
Gohir.A09G058700	137.527	74.9737	49.3813	103.118	85.2464	65.1373	136.356	104.042
Gohir.A09G074800	185.621	222.186	88.2897	215.165	212.158	100.764	367.231	332.904
Gohir.A09G077600	91.7505	60.6457	26.6742	86.2696	62.3471	38.0527	156.559	124.188
Gohir.A09G089800	32.4367	29.336	14.2759	38.0958	28.4141	13.6062	53.4485	47.5875
Gohir.A09G094500	5.62376	11.5025	0.82694	5.39783	8.40624	1.51536	12.0682	20.8524
Gohir.A09G097500	23.9664	57.7212	0.310943	66.5285	28.7199	8.17052	110.799	97.124
Gohir.A09G104500	25.8236	15.4938	10.1885	19.0519	12.7451	10.9007	29.1593	25.6142
Gohir.A09G108200	311.332	382.916	140.984	260.052	426.425	169.229	424.442	492.999
Gohir.A09G108400	14.3445	15.3074	5.25661	12.4311	10.7346	6.53405	18.2547	10.8985
Gohir.A09G112825	36.1386	19.3992	7.13719	21.417	11.6451	5.91636	43.0832	41.7087
Gohir.A09G119300	16.8925	20.2692	7.45299	14.6026	23.6065	8.23924	26.7931	31.8761
Gohir.A09G121200	7.01265	9.35115	3.36768	12.9632	11.618	3.83562	24.1429	27.766
Gohir.A09G122500	88.2328	179.111	0.558395	208.137	242.756	22.598	431.383	641.747
Gohir.A09G129300	623.819	688.231	381.197	577.043	660.266	365.861	796.216	744.733
Gohir.A09G140600	337.154	193.303	100.981	340.195	221.457	124.493	477.942	313.808
Gohir.A09G141000	250.379	390.062	148.066	275.75	327.502	150.682	367.814	467.181
Gohir.A09G141500	14.997	13.4338	5.61458	9.85997	11.5261	5.08742	15.0548	12.9447
Gohir.A09G142700	197.743	182.388	110.654	155.328	156.763	99.2245	191.339	187.799
Gohir.A09G146300	8.49742	11.5466	5.40193	10.2626	7.59385	5.74951	15.6085	16.8854
Gohir.A09G151600	5.71389	5.81114	2.07128	6.45786	5.44392	2.57597	10.0155	8.02587
Gohir.A09G153300	15.0429	11.87	6.50451	11.7218	11.26	7.79038	21.9762	16.2357
Gohir.A09G157200	41.2987	33.3096	15.1666	39.6942	50.6472	21.4087	42.0404	71.3644
Gohir.A09G157800	105.625	155.817	8.31672	196.798	172.298	23.9366	442.455	661.88
Gohir.A09G161600	47.0471	38.3503	9.8881	34.3633	25.6565	11.1437	42.2399	41.256
Gohir.A09G163300	8.75563	9.5542	2.11753	13.0601	7.60719	2.92963	21.7181	21.2705
Gohir.A09G169500	6.72912	11.4599	4.32876	10.8913	9.31028	5.40974	12.0362	13.3591
Gohir.A09G176900	466.524	365.933	213.576	384.296	363.997	215.862	574.651	483.864
Gohir.A09G178800	30.5144	29.9377	17.138	21.8591	25.2425	16.5858	17.9044	18.6139
Gohir.A09G180100	89.2147	83.5481	36.9918	61.2728	65.8535	29.7034	86.2984	120.141
Gohir.A09G191600	199.903	195.619	101.213	142.478	199.839	112.747	197.61	225.812
Gohir.A09G195300	17.0377	22.1737	6.18992	37.461	35.4712	16.9438	52.1352	80.1641
Gohir.A09G196800	171.437	160.871	93.1643	130.524	109.016	81.7731	141.131	147.255
Gohir.A09G201800	60.6395	45.5444	24.7508	46.5067	44.7689	28.2019	67.8638	67.2272
Gohir.A09G201900	35.4042	34.1054	19.2336	26.1804	40.9867	16.3179	39.5175	59.3518
Gohir.A09G202300	45.7026	28.7355	12.9063	25.0413	21.8568	11.5096	45.6157	25.4935
Gohir.A09G206000	9.37513	7.92244	4.74941	7.45261	6.66033	4.13701	9.06585	10.8355
Gohir.A09G209800	55.5671	44.237	27.4287	42.1752	42.7156	29.2705	64.7022	50.0434
Gohir.A09G212400	78.7428	103.375	39.8787	52.9412	111.536	48.9751	92.9993	159.362
Gohir.A09G220200	9.71049	15.2264	1.62989	10.6154	17.347	2.53019	6.81778	21.0868
Gohir.A09G227800	272.375	256.914	170.435	260.882	236.446	179.495	338.033	353.975
Gohir.A09G228700	7.42464	9.87547	3.06811	13.2664	7.66838	3.75963	17.7958	11.9174
Gohir.A09G228900	131.953	104.085	37.88	116.02	89.3158	53.2721	191.636	148.302
Gohir.A09G229033	81.6482	90.3375	5.1448	52.8212	46.6302	8.18224	103.626	78.8498
Gohir.A09G246500	189.578	156.114	83.6675	138.297	150.604	68.7664	251.375	279.537
Gohir.A09G248200	149.143	79.5721	50.6801	141.964	153.38	55.7754	219.959	287.76
Gohir.A10G012300	28.675	28.7002	6.31743	28.8174	27.0557	8.79341	33.6998	34.8061
Gohir.A10G032900	57.1955	54.904	9.96591	45.8751	49.9875	8.07009	71.2131	102.591
Gohir.A10G039900	169.673	136.786	83.1685	137.286	111.707	90.061	243.367	207.644
Gohir.A10G042800	13.4664	12.4684	5.18675	11.0956	10.3911	5.61895	13.8341	12.5361
Gohir.A10G045200	5.64292	8.36767	0.962305	8.83594	7.39615	1.74711	2.25527	0.760973
Gohir.A10G045400	11.7156	20.1407	6.98484	16.6262	20.9803	8.69965	6.66001	7.69464
Gohir.A10G046100	21.4471	15.9544	0.82343	19.573	8.52606	1.80861	6.47547	3.09268
Gohir.A10G051400	336.252	284.252	177.69	253.368	268.803	160.329	375.081	391.402
Gohir.A10G057400	26.6363	29.039	10.2059	21.841	20.3209	13.5486	29.4384	31.6622
Gohir.A10G058200	28.3119	17.0491	10.0985	31.5509	15.5094	10.7027	59.5695	30.347
Gohir.A10G058300	145.74	74.0418	35.396	158.561	71.3101	40.65	249.001	148.233
Gohir.A10G062300	135.859	110.567	43.9909	121.549	102.946	43.804	181.75	159.613
Gohir.A10G064500	61.5052	31.104	20.4106	84.4971	47.6153	12.5967	170.69	150.387
Gohir.A10G071100	45.5289	82.6596	24.0444	52.0498	76.4271	34.1427	83.9708	128.041
Gohir.A10G073600	55.41	60.3363	34.5821	42.122	50.3882	30.9293	13.5616	15.4098
Gohir.A10G089600	28.1136	25.9359	15.7888	27.4147	26.5818	25.6623	47.6305	31.3895
Gohir.A10G089700	396.957	396.038	201.684	391.716	362.397	200.561	539.629	518.684
Gohir.A10G101220	76.2771	127.816	0.575642	103.921	91.7221	6.9405	206.478	124.67
Gohir.A10G101770	42.382	75.8756	0.0616455	49.1073	47.6858	5.09674	87.2479	97.1577
Gohir.A10G102400	409.721	546.428	183.675	367.064	430.673	213.344	499.964	544.899
Gohir.A10G112400	32.315	35.5133	21.0493	46.9782	47.5365	25.8201	61.0324	45.1942
Gohir.A10G123400	158.546	75.8169	47.4184	150.036	79.8859	54.7195	246.939	136.559
Gohir.A10G136100	5.07686	5.38587	1.47803	4.19296	2.7079	2.90412	6.16171	5.03539
Gohir.A10G139800	84.7489	109.037	54.1522	80.7103	87.3692	62.3267	109.218	94.9257
Gohir.A10G145900	42.6641	53.9877	19.4643	38.075	55.8	19.6478	49.5765	101.722
Gohir.A10G147300	6.80284	97.1295	1.08651	115.279	223.299	20.1563	252.608	737.465
Gohir.A10G147900	645.597	351.103	164.319	505.43	323.688	109.059	793.054	496.752
Gohir.A10G150100	3802.72	2776.47	1456.68	3967.76	2426.64	1119.77	6128.77	4158.35
Gohir.A10G178500	336.872	353.226	199.829	332.454	354.094	225.965	483.784	493.709
Gohir.A10G191500	101.938	93.427	48.4259	106.64	75.0768	42.5605	147.197	144.767
Gohir.A10G200400	10.8689	10.9825	7.10311	9.44657	12.9028	8.92675	13.8124	13.5703
Gohir.A10G210300	274.106	187.066	106.905	239.054	201.112	106.004	317.665	300.596
Gohir.A10G218400	22.3655	20.2144	2.76233	15.8439	15.5945	3.82337	12.7073	10.9024
Gohir.A10G218500	72.7622	95.4361	21.7585	159.213	112.643	38.1874	286.644	269.622
Gohir.A10G222900	7.7023	7.4386	2.46955	3.91622	4.04941	3.25495	1.31101	1.26375
Gohir.A10G223000	73.8308	71.4457	39.9294	53.2688	55.7751	38.218	83.2327	63.3863
Gohir.A10G223300	36.8914	27.8824	14.2305	30.9038	19.4131	13.417	45.4939	33.858
Gohir.A10G228900	8.67257	9.26266	3.66041	5.18645	6.24639	4.04383	2.71225	2.19421
Gohir.A11G001800	6.66864	12.2017	2.81503	15.9616	10.8828	5.84661	38.495	24.5643
Gohir.A11G006400	23.5892	22.2375	6.16826	44.3871	32.1053	12.2435	76.7942	68.9189
Gohir.A11G007800	207.552	219.019	66.802	165.785	176.839	83.301	309.973	306.322
Gohir.A11G009300	9.15837	5.19649	0.913529	15.8547	14.4459	3.12169	30.1771	12.0117
Gohir.A11G011400	45.6874	108.951	14.7341	135.547	129.023	21.0084	291.13	373.218
Gohir.A11G012400	7.06048	6.71256	4.42324	8.14352	7.2846	5.46165	9.90761	6.91413
Gohir.A11G016100	197.888	194.222	126.829	157.999	228.625	129.439	242.383	387.006
Gohir.A11G017600	192.035	191.227	93.1669	185.53	166.222	96.9	315.609	234.143
Gohir.A11G025100	6.16633	6.43554	3.74474	9.99337	5.87952	5.04174	22.2026	19.4045
Gohir.A11G039900	211.256	182.187	103.436	145.193	197.123	103.138	255.083	278.522
Gohir.A11G042700	12.3517	9.89565	4.45244	8.79605	7.90661	3.71125	7.90337	7.40184
Gohir.A11G045600	5.01369	5.14055	1.31233	7.98004	6.69332	1.25743	8.87221	11.9274
Gohir.A11G048500	370.639	437.829	192.395	393.582	326.067	236.486	579.842	395.776
Gohir.A11G053100	179.799	314.995	81.5356	190.565	307.063	96.8089	336.805	470.776
Gohir.A11G059500	22.0206	40.15	0.0335427	28.0526	37.1083	3.06182	47.0423	73.6414
Gohir.A11G083200	6.33593	5.59619	0	16.9261	6.74496	0.589703	24.5659	14.9406
Gohir.A11G097100	25.6607	66.8583	14.9313	66.9388	71.9881	28.2605	89.5053	62.8931
Gohir.A11G097600	5.53801	6.70075	1.11134	5.71599	4.02013	2.96691	10.8751	7.28493
Gohir.A11G100900	289.968	201.046	126.896	179.792	193.347	150.77	274.26	251.138
Gohir.A11G114400	223.61	223.625	98.3908	242.69	193.025	106.89	374.858	309.906
Gohir.A11G117300	184.731	211.722	84.3705	171.43	180.471	66.4522	219.481	372.396
Gohir.A11G131600	13.3235	14.4065	6.02133	19.4975	14.5534	9.94311	30.4168	28.1158
Gohir.A11G133400	14.8553	15.8334	9.77168	18.1484	12.1677	14.5914	24.7688	29.5137
Gohir.A11G135200	53.724	41.8743	24.1056	47.9181	28.5908	21.8449	71.1548	52.3059
Gohir.A11G157000	139.042	96.3799	62.573	95.3727	90.5643	73.5032	140.806	123.209
Gohir.A11G162200	8.503	8.16174	4.65308	10.3758	6.54103	4.94709	15.2011	12.3584
Gohir.A11G167400	12.1322	19.0301	6.08749	37.7375	22.5575	8.37246	72.9207	64.3234
Gohir.A11G175200	9.47789	9.03983	5.43225	7.07059	6.96338	6.71603	3.62992	5.21675
Gohir.A11G176400	284.406	247.431	121.668	287.411	235.594	137.471	471.781	391.654
Gohir.A11G176600	14.8362	26.1542	8.98198	20.3819	28.3676	14.6263	32.7011	46.7852
Gohir.A11G179300	19.1748	22.4903	7.40814	14.1859	17.5802	7.33662	11.9275	17.2624
Gohir.A11G196600	17.1797	17.4331	11.2927	20.5361	22.4491	13.5471	23.8977	16.4718
Gohir.A11G206700	95.317	119.45	13.8232	96.1702	103.921	25.9511	167.333	256.14
Gohir.A11G208901	47.2438	31.9247	14.1655	33.1052	22.6953	14.648	55.691	55.4821
Gohir.A11G218200	28.5883	52.1504	14.1801	97.4993	64.7322	34.4748	148.894	96.6798
Gohir.A11G224218	9.57231	9.3421	5.11863	7.25384	7.65188	6.05415	10.8263	13.595
Gohir.A11G259000	6.55386	7.04145	2.47796	10.1864	7.69982	3.14422	14.4666	17.0104
Gohir.A11G267800	10.59	27.6051	5.38229	33.0074	27.2625	7.3329	47.4105	47.304
Gohir.A11G268600	111.153	90.2987	16.9064	143.414	75.7502	36.2431	263.327	162.463
Gohir.A11G269300	366.925	351.022	219.6	330.406	268.295	237.004	409.082	390.527
Gohir.A11G269400	98.0917	106.471	20.5503	62.1725	69.3685	27.0408	69.0071	54.1504
Gohir.A11G271800	21.9888	21.1181	13.3739	19.2206	18.1316	16.508	23.4748	21.0815
Gohir.A11G287541	15.7402	14.5879	4.10294	12.5752	22.9961	4.82214	16.7809	19.0703
Gohir.A11G292300	56.1088	58.9438	35.3192	54.0186	60.6162	47.4854	78.6267	67.2003
Gohir.A11G314000	129.106	72.4286	40.7336	101.261	70.7381	42.743	165.659	129.279
Gohir.A11G319100	98.3663	167.706	35.5276	96.2138	163.81	50.7993	137.652	175.984
Gohir.A11G324700	5.19562	5.79464	3.06837	5.66534	4.77156	3.48903	4.97443	5.45254
Gohir.A11G325300	97.0494	71.7495	36.3928	87.6769	61.6858	46.4719	133.935	111.454
Gohir.A12G004900	19.8188	18.6413	9.2654	19.5258	15.3941	8.93123	9.54351	4.40425
Gohir.A12G006500	91.5982	112.195	52.2878	73.5079	93.3239	40.8882	115.478	140.221
Gohir.A12G017400	29.2935	32.1078	17.7344	21.9455	31.5663	14.0649	24.9225	34.7803
Gohir.A12G022400	10.6197	12.3039	2.67195	15.6262	14.7132	3.92408	22.1592	36.1531
Gohir.A12G038700	14.3064	16.7677	8.12809	16.6056	14.2163	8.19369	17.3721	18.6552
Gohir.A12G043400	23.6182	29.1606	14.6641	28.9632	31.3916	20.6824	32.4747	40.2666
Gohir.A12G046500	34.7137	38.3344	19.8226	50.101	51.8539	25.7773	108.153	128.873
Gohir.A12G077900	9.73991	14.2143	5.98516	11.7144	11.4265	8.29261	8.72506	5.93811
Gohir.A12G111500	6.98846	9.14885	3.87562	9.41967	8.00005	4.81481	16.5151	10.8836
Gohir.A12G122000	30.6103	36.5711	14.4018	23.1358	33.1395	19.0818	14.0169	20.9092
Gohir.A12G127800	43.3228	73.5013	8.48031	39.9004	48.4305	11.1948	49.3616	57.2921
Gohir.A12G128500	246.483	210.971	124.136	182.447	157.322	93.0624	258.971	220.731
Gohir.A12G137900	42.422	58.4607	19.2833	44.9711	27.2534	12.5405	6.45609	4.29652
Gohir.A12G139700	5.59451	5.37864	3.39897	9.35515	6.12242	3.57649	18.9678	17.0422
Gohir.A12G160100	5.90217	7.0755	3.87299	5.56522	6.14478	4.67011	8.10065	13.1577
Gohir.A12G165200	326.618	241.298	150.304	294.264	238.595	126.635	440.229	342.76
Gohir.A12G170500	7.10731	8.19441	4.29401	7.73128	7.05925	6.56412	3.67549	2.92402
Gohir.A12G174700	6.54903	12.3564	4.27895	8.51999	9.15392	6.01642	4.19667	3.74971
Gohir.A12G183900	90.061	98.8794	47.5062	69.6077	79.1732	52.5691	93.4356	97.6733
Gohir.A12G186800	7.42347	22.9901	4.26084	6.92269	20.211	3.88929	17.049	34.0657
Gohir.A12G211700	11.8137	19.7483	6.53613	19.1715	15.0932	6.31332	17.9929	15.9342
Gohir.A12G219100	83.3418	78.7428	43.4526	61.1945	56.3577	39.3428	28.2355	32.6761
Gohir.A12G224100	22.528	15.7448	9.87224	21.3472	10.641	11.3275	32.9504	27.5663
Gohir.A12G229800	46.3402	37.6236	12.8644	41.2449	30.1542	15.5261	58.0479	48.8037
Gohir.A12G242400	102.381	71.6299	44.8008	88.0157	63.096	55.7589	143.5	96.8497
Gohir.A12G243400	248.082	247.054	129.367	220.671	207.905	127.641	323.703	303.815
Gohir.A12G246100	151.674	130.628	83.6686	106.278	128.071	72.3606	160.347	156.972
Gohir.A12G254565	6.85485	9.49412	2.62791	5.73596	6.78313	4.02663	1.97883	3.47062
Gohir.A12G256600	546.865	464.159	250.28	475.455	368.342	247.457	668.48	590.733
Gohir.A12G264400	153.722	119.543	71.0263	150.909	146.262	85.1045	243.244	205.514
Gohir.A12G265500	118.792	77.078	42.39	231.131	170.844	57.3192	384.781	487.738
Gohir.A12G266000	8.5129	14.1078	3.31787	11.8671	11.8963	6.45054	4.82609	1.87893
Gohir.A12G272100	5.91319	12.0018	0.054694	20.7107	12.6814	1.81767	48.66	44.3755
Gohir.A12G274300	24.6035	19.0204	11.3782	18.434	16.2238	11.6102	16.8608	19.4536
Gohir.A13G003900	16.806	9.9845	3.97803	15.6983	8.95128	3.27767	18.3462	10.8139
Gohir.A13G016400	62.2464	76.8444	36.8513	46.4946	70.8123	37.3464	80.8234	102.275
Gohir.A13G026900	44.3284	31.9524	19.8964	35.6651	28.6012	20.0399	45.1765	43.0917
Gohir.A13G031300	12.9032	14.6201	3.73577	16.3078	16.5954	3.06888	27.6948	18.0611
Gohir.A13G034600	11.3926	13.9808	7.07403	19.5509	12.1863	10.0006	25.8796	24.2502
Gohir.A13G044900	6.7187	21.4794	0.0736495	72.8602	41.0863	4.19561	120.783	111.234
Gohir.A13G068500	17.0245	19.362	3.65346	14.5132	18.7437	2.70731	16.2445	19.4096
Gohir.A13G073700	9.46515	16.3167	6.05623	9.07732	15.1171	10.7893	2.557	1.87789
Gohir.A13G076500	9.5291	28.9669	4.1448	11.1869	20.5572	7.80534	4.04815	5.37866
Gohir.A13G085200	59.5756	56.6549	31.725	78.18	73.086	39.0248	133.988	110.588
Gohir.A13G086525	23.5192	39.0964	1.79312	17.0282	31.1966	2.36931	33.3474	76.7938
Gohir.A13G086570	13.7467	17.5805	4.77418	17.2683	13.5732	10.2728	30.1924	26.0491
Gohir.A13G086615	10.5466	7.34591	4.65845	7.24226	6.08106	6.60316	3.46082	4.7992
Gohir.A13G086700	206.649	257.453	123.391	202.541	198.657	151.866	278.183	259.681
Gohir.A13G092500	36.9888	53.6602	21.8766	38.6596	44.5855	23.6595	28.8614	31.3931
Gohir.A13G099100	73.0863	139.752	1.54679	92.6437	114.601	12.6615	197.154	323.903
Gohir.A13G105100	249.716	176.607	73.3457	222.97	169.713	79.9596	339.948	284.255
Gohir.A13G107700	9.30862	8.84071	5.82738	19.3738	11.3099	8.24861	30.5469	21.9029
Gohir.A13G111900	36.7839	39.8948	19.6904	76.9745	57.9436	22.0055	122.905	170.628
Gohir.A13G125800	258.805	454.878	169.335	273.141	376.451	142.44	358.825	463.678
Gohir.A13G127200	8.38742	8.57917	4.65259	5.99292	8.05668	3.70916	6.93865	8.02412
Gohir.A13G129000	17.9095	35.1606	11.6944	28.3235	40.935	18.8984	33.4896	53.0037
Gohir.A13G133000	10.6909	19.4181	4.43701	25.6208	20.4963	7.10213	42.5241	44.6908
Gohir.A13G145500	22.7179	109.849	0.933562	26.1083	85.4823	6.71441	62.5369	165.881
Gohir.A13G146300	11.6569	9.89446	3.76991	10.5568	5.9235	5.52292	16.9247	14.4625
Gohir.A13G147400	13.7501	11.1314	6.4414	10.0451	7.57094	5.80289	1.8209	3.73675
Gohir.A13G152900	84.1766	97.5379	51.798	67.6697	79.3337	46.6283	93.4557	123.907
Gohir.A13G158700	16.4333	13.741	5.7775	20.1996	16.5803	11.3979	24.7377	26.8283
Gohir.A13G166800	6.12663	8.61139	3.2467	9.44457	8.97055	6.11545	16.5058	15.4551
Gohir.A13G171700	5.03165	16.4713	2.15736	16.2206	14.3265	5.35067	25.7381	30.8749
Gohir.A13G174820	237.531	207.243	101.908	201.703	173.469	117.454	323.941	282.499
Gohir.A13G175700	115.842	175.935	0.118216	91.9233	112.58	8.40117	103.179	189.187
Gohir.A13G177500	3286.03	1203.47	525.732	7142.74	2321.84	871.369	12636.6	5466.73
Gohir.A13G182800	6.51889	17.0609	4.13147	22.7024	18.9499	6.13527	63.7346	62.2526
Gohir.A13G194100	120.416	103.538	53.0628	101.816	106.456	48.152	166.699	155.893
Gohir.A13G207500	11.0534	21.6056	0.763906	22.7956	25.5551	2.53023	44.3091	86.9887
Gohir.A13G215800	8.00174	8.00949	4.59683	10.9007	7.62284	7.72471	12.4812	15.2
Gohir.A13G217000	10.1318	9.96895	5.40998	15.0785	14.7253	7.49722	23.9078	29.4846
Gohir.A13G220400	140.618	162.234	80.7596	137.411	169.618	79.8498	188.409	215.989
Gohir.A13G221300	110.573	131.091	32.2141	153.36	141.247	36.4484	237.837	263.27
Gohir.A13G225400	53.3894	55.0336	32.4579	37.2564	80.8781	43.784	10.1751	17.6436
Gohir.A13G227500	100.49	126.412	62.0485	100.754	132.04	60.4032	154.151	190.018
Gohir.A13G230500	88.197	70.6529	23.263	83.7288	52.488	33.8626	157.425	95.2014
Gohir.D01G004400	132.987	241.148	55.8372	148.519	197.097	78.8664	252.673	281.64
Gohir.D01G008600	8.41551	7.54197	4.67594	6.93384	6.48707	5.47602	7.52806	10.4525
Gohir.D01G015300	12.7073	32.5657	6.37777	17.8851	26.9043	8.02121	24.8766	24.8231
Gohir.D01G015800	6.67951	6.38795	3.71098	14.4618	6.2312	3.64606	21.4626	17.0131
Gohir.D01G019000	15.2784	11.0067	5.16488	12.5821	7.53259	4.86777	12.9725	22.6079
Gohir.D01G023472	34.0523	30.0673	11.5531	29.5818	29.2148	13.1914	39.3747	36.9336
Gohir.D01G037800	11.0891	11.6388	7.26109	17.1114	13.8291	7.39503	27.8274	35.4004
Gohir.D01G041800	11.1427	10.1641	3.63548	12.6548	9.53701	5.79177	5.24079	8.02947
Gohir.D01G059700	111.68	96.2417	62.5335	97.7817	99.1826	86.252	146.709	132.188
Gohir.D01G083500	7.38363	10.4837	4.25688	7.87847	14.2415	7.43367	14.872	18.3779
Gohir.D01G099100	10.4842	20.7127	5.25136	10.4231	9.75633	9.1614	2.29112	2.17254
Gohir.D01G100500	28.9699	14.2599	0.140615	13.9058	12.6195	2.00658	11.9874	14.2362
Gohir.D01G104100	13.5299	12.457	7.4113	11.8163	10.8901	7.56034	9.07557	10.7426
Gohir.D01G107500	16.2404	14.7637	8.87876	13.0994	9.57828	7.30375	10.7758	11.9755
Gohir.D01G123300	342.887	354.241	197.472	299.041	350.059	187.537	475.97	541.615
Gohir.D01G126400	163.505	133.918	73.3161	135.45	123.421	74.6398	203.002	200.165
Gohir.D01G130000	136.902	113.553	39.1375	95.8419	79.7281	30.0247	159.608	108.476
Gohir.D01G137000	8.60192	7.75054	0.920821	5.2173	3.45533	0.93384	2.51179	0.377942
Gohir.D01G147600	18.812	38.899	11.6011	15.3588	24.8156	13.2538	7.79491	8.0088
Gohir.D01G154600	241.811	210.404	98.1235	210.355	191.73	102.82	313.199	318.276
Gohir.D01G158500	19.6699	10.6127	0.88982	14.2205	9.79664	2.01839	23.7456	13.4391
Gohir.D01G170200	28.7635	21.6422	14.3737	21.9845	24.1371	14.4123	30.7794	31.3926
Gohir.D01G172600	18.5801	11.4689	4.34527	17.3863	12.0398	4.97917	24.1493	23.8233
Gohir.D01G184900	392.534	366.489	197.393	334.374	294.935	187.898	440.983	480.4
Gohir.D01G205500	27.6197	26.3217	8.09103	21.4364	22.3379	12.1048	35.3815	29.7784
Gohir.D02G001700	7.6	8.46221	4.90898	5.35112	6.24517	4.29117	8.53593	9.48409
Gohir.D02G008600	150.219	125.373	80.778	108.24	83.443	57.5166	158.948	176.85
Gohir.D02G012900	13.4088	13.8627	8.29383	16.7356	17.2005	13.0809	25.3928	18.35
Gohir.D02G046200	252.893	176.013	94.2061	263.195	167.505	111.644	443.719	320.177
Gohir.D02G046750	5.23904	5.40812	0.0923635	12.2413	31.5298	2.48266	34.6163	93.0998
Gohir.D02G047900	28.1068	36.2558	14.0988	35.0097	34.0023	14.7995	48.63	65.1656
Gohir.D02G058400	405.758	456.483	200.616	404.394	381.11	190.441	566.753	464.282
Gohir.D02G065700	6.51297	10.1127	4.31085	9.80975	7.93225	5.72909	15.4788	11.6281
Gohir.D02G079400	96.2613	123.778	61.8897	144.152	102.006	85.2143	189.642	171.36
Gohir.D02G099200	34.5367	44.4941	21.5886	32.4226	33.6098	14.2515	47.5392	48.4369
Gohir.D02G117200	115.821	100.623	4.74413	90.5977	53.7631	10.2893	117.105	87.1937
Gohir.D02G119900	37.6078	26.9826	6.78535	36.1183	24.702	6.19496	56.0622	54.852
Gohir.D02G162600	30.9351	36.7978	10.3384	24.6673	25.2432	10.4604	17.5256	29.8435
Gohir.D02G162700	87.5395	84.0496	38.5735	92.6548	67.1939	38.1556	147.102	76.899
Gohir.D02G179300	6.59924	7.85743	3.14279	13.742	6.9585	4.18578	15.6972	15.4243
Gohir.D02G179400	39.0666	39.4404	21.6675	28.1833	49.9034	35.3936	7.68023	6.50502
Gohir.D02G182900	63.2256	48.6406	29.3853	71.6089	65.3046	42.8038	112.128	76.9945
Gohir.D02G190300	10.2281	7.62086	4.39361	9.98245	10.3826	7.13716	15.7701	14.2577
Gohir.D02G191000	8.42539	8.92482	4.03144	8.63007	9.47136	4.4562	13.1834	9.90903
Gohir.D02G205300	267.232	332.118	122.228	265.428	299.658	150.439	379.075	317.815
Gohir.D02G206836	97.0861	128.244	64.4327	107.713	101.635	78.6875	137.541	126.927
Gohir.D02G216300	5.67703	7.6771	1.65087	12.1759	9.67343	3.67322	16.3814	25.2879
Gohir.D02G226600	11.103	17.612	6.89506	6.54183	16.9889	5.07172	1.5878	3.47531
Gohir.D02G234200	22.9261	16.0161	8.87128	20.7459	13.1136	13.972	27.2156	22.7193
Gohir.D02G237800	43.3635	56.2625	23.7849	43.483	58.2123	34.5153	59.1485	60.4435
Gohir.D03G014700	15.3074	7.09065	4.0905	22.5644	9.15423	5.49402	45.5727	18.1554
Gohir.D03G040000	297.966	227.975	128.297	223.851	190.216	126.632	345.25	324.398
Gohir.D03G053400	12.5922	8.09594	1.17881	17.7779	9.26544	2.28174	29.7399	34.2511
Gohir.D03G055300	22.7945	37.8452	4.11376	24.5225	39.6135	4.09844	58.7285	89.6352
Gohir.D03G057800	8.83342	8.77093	5.02705	8.51241	6.10989	4.13111	8.84839	9.70783
Gohir.D03G070300	18.7961	19.3409	4.11984	15.2147	17.0998	11.5721	7.96204	14.0946
Gohir.D03G078100	35.687	26.8698	14.9153	27.0091	22.5118	14.8712	36.855	33.4588
Gohir.D03G088900	227.196	248.177	123.612	188.548	212.857	120.147	294.378	343.36
Gohir.D03G094800	7.71852	9.15021	0.182852	15.8203	13.22	1.65312	33.0181	35.5851
Gohir.D03G095000	631.561	560.545	300.26	739.226	540.73	299.659	1182.17	774.293
Gohir.D03G096650	77.3273	62.7263	36.1124	57.5575	63.259	32.4006	82.653	67.3438
Gohir.D03G096800	267.554	273.993	153.699	235.272	269.365	167.756	342.495	321.02
Gohir.D03G125100	82.5436	72.8278	20.5326	73.5993	84.0804	28.7371	153.025	238.463
Gohir.D03G125500	20.2819	21.3653	11.0903	44.0662	33.1712	16.0369	92.8736	70.0477
Gohir.D03G125700	50.1604	57.4246	18.3746	53.4075	39.9601	29.312	90.5182	55.5169
Gohir.D03G125900	14.8681	26.5892	7.80201	16.9078	18.3345	8.21739	15.0335	20.4728
Gohir.D03G127100	18.2169	29.8574	7.82754	21.7807	25.8584	14.047	29.2725	24.9959
Gohir.D03G127900	7.97316	10.3377	3.92821	11.4949	7.4725	5.49207	14.0673	14.9597
Gohir.D03G130100	289.493	249.637	139.391	264.181	202.886	131.293	400.1	345.596
Gohir.D03G130600	88.6335	79.2067	50.7089	87.8075	59.3851	43.8006	145.759	89.6564
Gohir.D03G132100	6.74641	8.28217	2.79239	4.60267	6.68438	3.30756	3.83346	4.83401
Gohir.D03G137600	10.4334	11.4092	5.94346	10.6224	9.91108	6.84112	11.0684	12.6296
Gohir.D03G137700	18.7742	25.5487	11.8304	16.6589	21.7858	11.1285	18.9927	25.812
Gohir.D03G148000	202.865	209.001	111.939	254.119	204.25	95.6855	432.007	343.598
Gohir.D03G173100	6.54121	5.64611	1.89159	7.74463	6.15284	1.91639	13.7134	18.2641
Gohir.D04G026200	49.6581	51.7726	2.83942	51.1134	28.3929	4.46005	66.9177	60.7734
Gohir.D04G031200	12.2848	9.16917	0.443252	13.8305	7.38153	0.871891	23.54	14.9672
Gohir.D04G037100	1945.58	4066.46	642.241	3567.59	4126.24	709.58	6966.16	8719.45
Gohir.D04G040600	12.2801	13.6948	7.76701	15.9809	15.6161	8.9211	17.0377	25.9919
Gohir.D04G048900	38.7077	98.6266	2.97801	128.928	131.798	12.3107	251.965	313.658
Gohir.D04G049000	14.4775	16.5215	7.09054	17.2128	20.749	11.1129	5.03339	2.70505
Gohir.D04G049400	98.801	111.432	41.6955	62.0208	91.7703	43.1403	101.464	94.0677
Gohir.D04G064900	117.278	113.763	47.915	76.8289	100.382	51.1377	112.778	128.458
Gohir.D04G068375	6.37465	5.0111	1.32845	7.31374	4.17404	0.927155	0	1.43985
Gohir.D04G071200	10.4256	9.68995	6.38112	9.03797	7.41602	8.64641	16.1776	10.4425
Gohir.D04G073700	60.5841	52.6679	33.9943	58.3447	55.9323	43.078	82.7259	81.9334
Gohir.D04G076900	37.2243	33.1144	21.1488	30.7386	33.5412	22.1465	41.4592	42.1639
Gohir.D04G084500	20.4322	14.5329	9.68422	29.0245	22.1188	14.1027	39.603	41.7336
Gohir.D04G089800	8.57232	7.68969	4.24285	7.36463	6.19658	3.06974	5.09401	4.11555
Gohir.D04G105100	40.1317	31.7102	6.98104	19.6759	20.5917	6.24604	24.376	25.8897
Gohir.D04G109200	7.71007	8.58932	4.74603	4.921	13.6783	14.4799	0.1141	0.324043
Gohir.D04G119900	28.2969	45.514	1.75608	68.3628	38.5288	4.49458	138.179	82.1166
Gohir.D04G142900	36.7527	67.5594	22.1197	28.9545	82.2886	38.4048	9.24472	11.1951
Gohir.D04G148800	30.7171	23.8718	13.3804	32.2759	18.2291	19.1058	44.2542	37.8321
Gohir.D04G149200	36.5462	41.7361	21.0918	32.7239	39.0159	20.0215	40.7296	43.7985
Gohir.D04G164600	36.4993	25.7566	13.457	23.7753	21.6013	13.0129	34.7602	29.3648
Gohir.D04G174400	24.7931	61.1803	10.4806	35.0543	61.9631	15.8331	53.3757	49.801
Gohir.D04G177300	86.1259	50.1822	24.2615	91.937	37.5305	30.5454	149.496	76.9095
Gohir.D04G183200	23.4787	81.681	15.3483	710.855	386.219	65.6355	1698.12	1370.93
Gohir.D04G189100	13.5229	12.9954	7.80061	9.44239	16.7173	11.2891	4.52909	3.25904
Gohir.D04G191100	241.088	146.615	0.749231	155.42	87.1619	13.2425	270.478	231.417
Gohir.D05G008500	18.7683	24.8454	10.9802	36.2574	23.7334	16.4995	48.8145	36.2486
Gohir.D05G013900	10.0435	25.9973	0.449571	14.7567	9.47623	2.58617	19.0465	9.82351
Gohir.D05G035900	19.2651	23.5754	8.26787	14.5961	21.6642	13.4006	26.3972	30.1319
Gohir.D05G037600	128.236	127.258	72.8384	94.9667	110.883	78.6859	125.776	122.558
Gohir.D05G040700	202.7	192.695	114.915	176.107	185.508	104.358	235.732	243.181
Gohir.D05G043700	11.1326	10.8058	2.75192	4.25248	13.8813	2.32858	3.3586	8.57962
Gohir.D05G043800	67.0609	151.335	1.24237	67.6629	162.413	19.9733	189.238	328.119
Gohir.D05G047000	58.86	50.2516	0.843836	34.1765	39.312	2.78151	32.7749	25.2384
Gohir.D05G050400	82.4223	59.8821	33.764	76.0871	54.7375	42.261	111.099	86.2059
Gohir.D05G050700	48.1171	75.475	7.46092	186.739	91.0528	15.5167	386.35	349.132
Gohir.D05G053200	198.956	187.783	96.6964	176.279	190.655	99.7436	299.341	279.117
Gohir.D05G060500	53.7976	87.6348	26.672	85.38	126.638	42.2745	129.785	158.267
Gohir.D05G071900	62.2525	48.048	27.4218	46.4845	38.8708	17.973	69.2143	73.2546
Gohir.D05G072800	27.6945	23.4977	14.3441	35.974	27.2163	9.99113	58.1572	47.1664
Gohir.D05G082600	746.948	538.713	183.673	634.618	526.44	185.625	600.213	494.341
Gohir.D05G085500	236.555	400.401	148.125	243.326	361.798	159.744	342.844	438.676
Gohir.D05G095500	26.1923	20.7791	2.56439	14.4836	14.4227	8.27274	8.39377	2.58435
Gohir.D05G098000	8.52203	9.24202	3.40643	5.48116	4.58099	4.16716	1.70624	3.25232
Gohir.D05G098200	20.6837	12.3181	2.90313	7.2386	13.3919	1.10651	4.75434	4.2844
Gohir.D05G106401	182.041	151.479	12.0496	135.012	178.746	29.5932	299.738	348.887
Gohir.D05G107600	33.9774	33.4888	15.0931	32.1708	35.2493	15.9343	44.1589	56.8642
Gohir.D05G115700	32.825	33.9169	15.1716	22.1974	29.9427	19.1403	30.1664	41.1461
Gohir.D05G121200	20.8007	13.2318	2.60535	15.5051	10.6189	7.70543	16.5973	11.8321
Gohir.D05G123900	18.4111	22.3356	1.0098	21.3804	24.0427	3.11783	43.6752	59.7322
Gohir.D05G128000	26.539	29.6349	12.031	35.0236	32.9442	27.1425	7.81536	4.59067
Gohir.D05G134700	78.3884	77.3233	9.03206	167.813	91.6915	17.0961	323.087	280.807
Gohir.D05G137300	31.589	20.7746	11.1701	17.704	15.7781	9.62479	28.0952	27.8489
Gohir.D05G138900	22.8045	32.5389	12.7873	19.8777	30.2714	15.9773	20.4331	22.2093
Gohir.D05G139600	6.11827	11.8409	1.80332	10.0016	7.30274	1.96632	22.8354	11.2201
Gohir.D05G139900	6.82754	6.46946	2.86265	6.87151	6.43262	3.45252	1.5795	4.81728
Gohir.D05G154900	14.7852	25.1136	1.27195	66.1938	46.5369	6.55945	159.844	157.911
Gohir.D05G156801	8.46645	11.4411	5.27233	10.1293	12.6261	6.36299	13.9214	21.3137
Gohir.D05G162000	316.328	483.93	9.14832	454.837	501.66	48.1114	638.232	1454.88
Gohir.D05G162100	30.5348	43.2084	17.3216	23.8827	34.6574	14.5441	36.7613	55.3888
Gohir.D05G163700	16.1304	22.745	8.85418	14.4802	16.7982	10.1842	4.45167	6.63491
Gohir.D05G163900	8.61871	10.5415	5.68103	9.52204	7.34946	4.52819	12.8184	12.4199
Gohir.D05G166800	36.881	42.3248	17.711	76.9203	40.4969	19.9526	23.8615	11.8712
Gohir.D05G184700	16.3991	18.3618	6.27834	13.2292	15.4514	6.38009	14.2427	11.6298
Gohir.D05G186000	9.33105	10.0195	3.86131	8.49925	10.4234	5.69807	10.067	15.5794
Gohir.D05G194000	49.3689	57.624	7.59906	70.2095	78.5919	10.8987	142.205	171.566
Gohir.D05G198400	51.6738	59.4469	26.3415	50.5686	52.3162	39.1937	70.623	60.1508
Gohir.D05G219300	48.6982	44.3241	0.451465	52.6722	37.6776	5.00835	112.347	105.7
Gohir.D05G226700	65.2779	61.8562	35.9708	54.4754	53.0164	42.7532	102.559	70.2802
Gohir.D05G233900	16.8295	12.8449	4.58472	15.5549	12.9382	4.87584	17.5394	15.1394
Gohir.D05G254000	54.0093	45.6673	14.8927	84.0982	58.4164	16.8956	93.4383	41.4295
Gohir.D05G268100	31.8132	51.1867	18.1534	25.0425	47.4004	18.0153	46.2475	75.3174
Gohir.D05G272800	232.172	171.257	92.1325	244.096	143.296	97.8317	380.791	280.499
Gohir.D05G278800	414.253	583.904	256.068	457.378	537.96	288.841	615.894	655.099
Gohir.D05G309200	6.1125	8.16701	4.06166	5.89053	7.07547	3.58246	11.0256	12.4291
Gohir.D05G325600	11.4204	7.98888	3.74641	14.5181	6.16617	4.04542	33.8418	26.0553
Gohir.D05G329300	6.43678	8.28973	3.7551	8.15767	9.82784	4.05833	16.2654	19.3069
Gohir.D05G342700	78.5881	51.0554	26.8723	61.0069	50.8559	20.1226	74.2719	60.0805
Gohir.D05G359600	123.493	108.775	23.7479	193.799	199.553	45.129	239.476	322.057
Gohir.D05G371800	9.70085	10.6614	6.08899	9.3522	9.48848	7.75485	10.8648	14.5846
Gohir.D05G374700	34.0305	26.5104	11.7381	29.4069	30.6466	14.7431	46.7497	39.855
Gohir.D05G386500	18.8114	20.8071	5.78849	14.1398	11.6627	4.48846	22.482	18.1139
Gohir.D06G004500	36.2467	43.0684	23.6335	47.7957	48.4747	31.8599	75.4931	55.0016
Gohir.D06G023100	14.8232	8.82559	1.00063	8.84764	9.63828	3.29711	9.52852	15.7232
Gohir.D06G024000	15.6765	14.945	8.34041	17.9097	12.7181	10.2343	18.8513	19.0761
Gohir.D06G026000	53.3057	36.0872	0.056207	77.3303	51.8464	4.57659	82.7276	48.0001
Gohir.D06G026900	8.43773	10.4833	0	9.56944	11.5821	0.81592	6.16289	7.97685
Gohir.D06G027100	25.9251	24.4133	0.088405	39.9483	37.338	2.36211	46.6235	37.509
Gohir.D06G035700	11.282	34.8349	1.49486	39.5544	45.7307	5.57167	98.1531	106.831
Gohir.D06G055200	28.0665	26.9036	17.1872	26.3829	26.4161	16.8866	37.9382	30.7447
Gohir.D06G062900	28.1286	31.8757	10.1391	13.4161	26.8052	11.1374	12.8099	19.1816
Gohir.D06G069200	163.031	163.37	90.3912	150.925	158.63	91.8264	227.851	189.895
Gohir.D06G088700	21.9213	25.5256	4.52355	12.9171	16.8601	6.57414	17.1107	27.6233
Gohir.D06G093400	46.5827	48.4345	5.09279	31.8568	34.0537	4.12789	53.2725	66.182
Gohir.D06G095100	99.7901	132.141	64.6868	89.4396	97.7973	57.3039	153.596	140.839
Gohir.D06G102800	81.5374	113.126	38.6162	63.8738	95.2129	48.6491	86.4506	87.8063
Gohir.D06G111000	47.5196	44.734	28.9943	38.1244	47.9872	31.3817	39.2852	44.5939
Gohir.D06G111700	37.0911	60.2794	15.2997	116.83	81.6562	20.7384	219.815	183.334
Gohir.D06G114700	13.2135	19.1878	8.23551	28.2261	20.0073	13.7526	33.5099	30.8558
Gohir.D06G115600	277.395	275.849	157.178	330.498	262.164	159.102	550.317	413.603
Gohir.D06G125900	13.5381	17.8363	7.92587	11.9663	16.7915	9.59686	19.1826	30.3931
Gohir.D06G128300	14.0791	10.4878	6.26603	8.91538	11.4555	6.41366	4.36233	3.29212
Gohir.D06G134400	15.4486	23.2241	6.62067	17.934	22.4338	10.7535	28.3423	32.8008
Gohir.D06G137800	171.607	151.255	79.1055	202.02	130.718	74.9471	319.361	245.296
Gohir.D06G138600	23.927	27.4577	12.3722	31.8167	33.0342	12.8462	44.397	68.0996
Gohir.D06G167900	10.0488	9.45151	5.67581	7.97804	8.01745	5.21903	10.6717	13.0358
Gohir.D06G180600	17.7119	14.7949	8.79485	22.7297	19.4414	9.62654	27.2023	48.2477
Gohir.D06G187000	159.166	193.019	95.4084	204.083	190.406	140.576	265.445	219.693
Gohir.D06G198300	17.8903	20.3424	9.96406	19.7726	18.669	9.61825	29.6083	32.8319
Gohir.D06G198700	210.291	161.184	79.9313	200.385	179.884	93.8225	331.21	302.974
Gohir.D07G006700	6.48325	16.2293	3.31413	7.69972	11.566	4.75383	17.0453	20.3621
Gohir.D07G010500	10.3912	10.4352	4.90107	8.92996	8.66198	4.4913	13.3382	11.4362
Gohir.D07G043600	52.1143	38.8253	20.1787	32.3362	26.1947	15.001	43.9971	52.2775
Gohir.D07G051400	9.33737	9.55232	3.83127	8.59932	8.99357	5.44051	12.923	14.1345
Gohir.D07G053200	215.468	184.319	116.68	194.245	154.661	103.94	282.47	260.861
Gohir.D07G059400	13.6871	10.2941	6.23234	15.6478	7.77531	9.9375	18.6058	19.3739
Gohir.D07G064800	46.9288	56.3287	16.1465	34.2141	33.3347	7.91904	45.4224	50.7212
Gohir.D07G086950	198.822	362.05	76.5443	146.614	323.954	86.9815	254.951	476.297
Gohir.D07G087700	350.228	351.901	188.792	278.748	308.647	159.798	417.252	478.247
Gohir.D07G088300	48.6778	41.6906	23.4662	50.4811	50.6646	23.0281	59.4106	78.173
Gohir.D07G095700	149.348	203.855	76.0668	183.343	188.094	85.6148	304.142	254.728
Gohir.D07G099800	241.905	177.232	103.916	174.35	186.005	104.815	266	260.555
Gohir.D07G112800	16.3809	18.1788	4.28444	28.5374	14.292	4.15442	58.205	27.5983
Gohir.D07G115300	8.04297	29.4622	2.14722	34.5964	44.8306	2.75083	62.7713	106.901
Gohir.D07G122800	184.295	165.069	82.7807	161.437	156.88	79.2605	237.542	267.611
Gohir.D07G123500	7.7595	8.07682	4.11475	5.99887	5.99202	4.55902	8.14382	10.8381
Gohir.D07G133900	20.5563	18.6818	9.08127	21.4062	12.8037	5.38954	25.9047	26.0103
Gohir.D07G141000	5.82934	8.54852	2.03228	2.97997	5.07167	1.19541	3.29352	2.67867
Gohir.D07G148400	302.909	210.167	79.3808	348.235	209.938	103.155	638.61	461.257
Gohir.D07G152400	15.5565	14.208	8.90102	18.0707	15.8269	10.0475	18.495	28.2656
Gohir.D07G157700	212.384	371.502	111.245	203.669	351.377	131.072	289.387	467.335
Gohir.D07G160800	2027.87	2969.38	14.7693	7028.64	4990.14	469.217	12726.3	12071.8
Gohir.D07G180100	85.0621	99.3048	51.9993	109.337	101.889	74.5423	146.905	106.068
Gohir.D07G182200	12.5579	20.287	8.0052	22.4525	25.7978	8.69201	32.4449	36.679
Gohir.D07G185100	19.3811	25.4481	10.9399	17.4571	29.7995	18.0167	32.5853	41.4661
Gohir.D07G189700	191.336	202.998	126.865	157.685	194.444	116.868	230.607	222.725
Gohir.D07G201400	32.0156	40.4613	4.99188	40.2085	44.8959	9.69427	31.569	25.7724
Gohir.D07G210800	14.0017	16.2855	8.8191	13.2251	14.0962	9.89944	15.1756	17.7985
Gohir.D07G225000	6.67359	6.09756	2.84718	8.82241	8.56269	7.30635	17.8808	16.7197
Gohir.D07G229700	344.663	469.337	219.787	358.32	404.211	258.649	511.173	523.538
Gohir.D07G238500	11.7212	15.2175	0.20285	7.85551	5.96632	1.3794	12.1907	11.1636
Gohir.D08G010400	325.514	401.86	199.1	254.869	363.29	159.788	378.086	439.899
Gohir.D08G013800	21.1135	25.0886	6.15498	13.8852	11.6003	5.56129	13.0978	7.22781
Gohir.D08G014400	83.5593	104.314	55.3518	92.1813	91.3708	69.6846	152.498	131.708
Gohir.D08G018100	5.02284	5.19435	3.21375	7.74238	5.31229	4.82026	8.56278	9.24367
Gohir.D08G018800	55.379	35.7172	23.1345	37.4151	50.9143	26.1709	61.0986	54.2193
Gohir.D08G023100	79.937	67.4771	43.8321	85.7678	64.9093	54.3436	155.811	145.171
Gohir.D08G024400	9.86234	12.4452	5.63861	15.0068	12.8344	9.88676	18.3744	14.9015
Gohir.D08G035100	279.771	245.666	119.591	227.064	248.339	117.929	334.185	349.772
Gohir.D08G036000	185.939	210.23	112.79	144.267	230.32	106.535	167.782	279.438
Gohir.D08G038600	80.3367	121.444	36.5983	96.8975	121.7	52.8293	177.298	235.077
Gohir.D08G042100	152.853	192.098	90.3324	153.467	196.82	104.121	237.976	261.014
Gohir.D08G045500	430.387	497.243	267.61	491.228	448.159	338.603	730.404	694.98
Gohir.D08G053600	45.8556	44.362	24.8189	41.7863	43.4316	25.2342	35.7828	30.2113
Gohir.D08G063500	121.991	110.862	66.2238	167.797	134.69	104.43	262.055	216.048
Gohir.D08G065600	14.8677	13.5984	5.37908	12.7866	13.1323	4.20023	13.1178	13.0916
Gohir.D08G065700	216.156	180.335	109.064	198.766	166.743	95.3029	302.937	274.673
Gohir.D08G080700	23.6547	29.9078	11.4874	18.7336	23.164	12.6236	21.4917	31.3384
Gohir.D08G085200	34.576	36.4798	21.1712	42.3652	35.7757	29.4587	62.4812	44.1778
Gohir.D08G085700	48.5041	44.3864	18.9387	41.6454	46.9723	16.9879	59.051	76.8619
Gohir.D08G094500	17.0328	19.5293	8.08067	19.87	23.484	13.8068	30.592	28.1606
Gohir.D08G102500	130.994	116.938	65.4592	102.837	97.9201	67.5095	133.564	116.139
Gohir.D08G110100	189.805	227.795	111.092	212.231	260.476	96.0192	429.003	720.384
Gohir.D08G115300	26.5616	33.1743	15.0655	34.7322	39.7455	23.4488	44.2131	45.5241
Gohir.D08G120900	186.081	140.006	81.8431	152.172	137.395	84.0772	303.676	237.865
Gohir.D08G139400	32.1446	38.6009	19.8078	65.3383	47.1133	22.2869	111.531	108.564
Gohir.D08G147900	163.601	158.835	103.885	182.16	199.906	126.206	237.288	208.333
Gohir.D08G153500	7.20237	7.84682	3.6843	3.72669	2.81954	1.60868	1.74698	0.6166
Gohir.D08G161600	15.8133	14.7395	0.0995787	15.5581	18.3607	1.04875	28.3258	30.2145
Gohir.D08G173100	31.5143	40.2948	15.4458	29.1008	34.9524	20.4818	41.6594	38.5855
Gohir.D08G184700	87.0272	84.5345	25.5022	108.244	132.007	25.0157	202.988	410.808
Gohir.D08G185500	6.12826	9.20721	3.75303	7.81037	11.6263	4.77789	12.5735	12.1848
Gohir.D08G186400	37.0539	59.6441	11.3259	21.5526	35.05	18.1927	6.21598	9.37668
Gohir.D08G197400	27.793	15.9645	4.63502	19.8549	14.538	5.68666	6.8432	3.75799
Gohir.D08G197500	5.90391	8.47373	3.205	4.17478	8.90459	3.73216	1.3402	1.65524
Gohir.D08G211100	184.743	179.704	107.252	169.079	173.549	104.488	234.904	223.888
Gohir.D08G214100	29.3546	37.0197	16.4631	28.3353	33.5275	17.729	25.2193	25.8783
Gohir.D08G215500	304.491	296.048	107.566	264.589	284.554	139.529	364.514	369.834
Gohir.D08G217100	207.268	174.881	2.87209	184.855	117.377	13.8653	318.099	134.648
Gohir.D08G218500	67.5018	46.8387	19.8901	72.9085	48.4102	31.3843	110.144	75.7896
Gohir.D08G222000	458.744	711.302	38.4506	1135.18	1298.52	123.521	2570.47	3277.08
Gohir.D08G222800	8.61026	6.49156	4.26082	6.35042	3.96337	4.25035	10.1814	8.9772
Gohir.D08G230300	57.5493	47.4298	27.3162	45.8633	51.3736	24.392	51.9838	49.1224
Gohir.D08G230400	23.8486	19.1352	9.96584	17.9963	14.6618	9.04321	19.1277	23.5353
Gohir.D08G234900	138.79	62.7737	1.82004	56.5515	47.8589	9.53692	95.0273	86.0327
Gohir.D08G244600	7.18422	7.62413	4.32834	5.19687	8.31343	2.51818	8.61149	9.94382
Gohir.D08G247950	7.08885	20.4928	4.58387	105.227	61.9114	12.3398	203.068	163.329
Gohir.D08G252200	113.142	137.11	74.6084	128.452	145.61	79.3227	151.81	190.65
Gohir.D08G258100	140.445	126.163	47.8582	138.749	121.168	60.6257	215.895	171.03
Gohir.D08G266800	6.2985	13.084	3.69745	19.6703	11.5617	2.06709	37.5403	22.9635
Gohir.D08G269300	38.417	24.3269	5.28713	21.5252	18.5058	10.0448	20.7325	12.0925
Gohir.D09G009400	23.6529	25.6689	11.3349	22.0648	24.9819	14.9542	43.4434	42.4016
Gohir.D09G015400	120.772	131.216	73.85	114.335	109.234	61.1889	153.069	131.841
Gohir.D09G028500	146.613	177.412	72.7111	155.595	192.742	87.195	195.2	214.032
Gohir.D09G037500	16.318	22.8692	2.03187	17.4341	15.2396	3.41754	40.3507	42.279
Gohir.D09G044200	169.613	205.173	106.481	139.08	164.853	104.317	194.62	197.155
Gohir.D09G045800	130.061	89.2699	45.1638	112.836	98.8003	66.2717	164.791	126.752
Gohir.D09G058400	83.0895	65.5387	38.2466	77.9997	75.5766	41.6116	125.917	108.335
Gohir.D09G062800	16.0839	14.2026	6.77043	14.709	16.1339	7.44048	16.3474	12.8639
Gohir.D09G070500	10.4712	9.86324	5.60156	10.1171	7.37875	5.5575	11.076	11.4603
Gohir.D09G077800	93.2709	75.0158	34.9741	100.046	75.8052	39.4149	160.977	140.18
Gohir.D09G082900	63.6876	63.9038	41.6439	60.0679	62.2704	46.0378	65.6502	93.0905
Gohir.D09G089900	32.551	26.4809	6.41043	53.0166	22.5511	8.09906	80.6625	44.252
Gohir.D09G092500	18.4741	18.3561	5.87458	19.2402	11.9864	4.31658	22.9657	15.1242
Gohir.D09G094200	17.2082	16.5523	2.15352	12.5853	12.6004	4.21784	16.3795	23.3974
Gohir.D09G096000	10.2802	15.3505	5.89047	12.9595	15.8027	8.82904	13.107	15.3539
Gohir.D09G097200	73.9055	59.9212	0.204997	228.112	52.4177	9.52867	385.039	119.722
Gohir.D09G105500	414.229	447.237	191.907	305.595	487.779	217.206	549.221	629.471
Gohir.D09G109300	142.13	75.1677	31.7995	93.1577	49.5866	29.1629	165.514	130.518
Gohir.D09G110400	334.163	343.354	185.749	347.413	316.837	194.964	463.531	501.661
Gohir.D09G111300	9.80434	10.9044	5.13704	14.8872	9.82546	6.85759	18.4537	17.0618
Gohir.D09G113100	29.2146	26.1142	7.84607	25.9531	20.4691	9.04345	34.0667	28.3819
Gohir.D09G117300	70.5323	58.142	4.06822	78.361	60.3214	8.98332	156.07	166.743
Gohir.D09G118600	88.2718	140.832	3.47523	211.151	176.062	25.0807	459.923	488.425
Gohir.D09G125200	450.034	403.795	236.323	409.635	385.202	225.848	525.361	443.453
Gohir.D09G125300	491.618	474.163	208.568	444.019	492.523	239.835	627.912	666.014
Gohir.D09G133800	383.938	352.151	217.003	379.96	297.007	209.663	534.396	457.938
Gohir.D09G138500	13.4416	29.4323	5.92436	24.2388	36.0932	5.86575	50.4022	85.0761
Gohir.D09G142100	14.0991	21.5981	8.49924	10.9556	14.5793	6.68724	10.8475	7.29056
Gohir.D09G152500	17.1691	68.5653	7.00737	31.912	85.8124	13.9834	58.8135	139.463
Gohir.D09G153600	21.8773	23.113	14.4284	18.8221	24.5786	15.7818	21.3996	24.7714
Gohir.D09G156600	6.6113	8.72784	2.42647	6.28946	9.95978	2.68623	1.90807	1.49965
Gohir.D09G157200	28.482	50.6544	15.8749	35.3922	38.3661	16.3874	43.5668	57.5371
Gohir.D09G172500	350.582	395.865	174.457	287.017	354.01	184.143	468.92	524.874
Gohir.D09G189900	16.364	21.5398	4.6527	35.983	31.821	9.18051	55.8661	79.6315
Gohir.D09G191100	11.8087	14.3375	7.64765	13.0976	9.79748	6.18296	16.49	11.9483
Gohir.D09G191400	154.064	145.584	90.3589	126.348	101.692	75.1407	154.142	139.19
Gohir.D09G196300	22.8992	24.4676	10.4049	18.7538	19.0962	7.90099	28.1481	32.6961
Gohir.D09G202300	12.6324	20.257	6.9948	9.2249	16.3468	5.30445	15.5494	20.4022
Gohir.D09G203200	45.0408	37.0401	23.6675	30.9292	36.3394	27.2432	49.8111	51.5415
Gohir.D09G214600	9.19754	8.45114	1.44966	2.60453	5.38122	1.76472	0.415621	1.70635
Gohir.D09G218000	52.761	33.0658	12.9211	37.7799	24.4027	11.6156	65.8683	58.3665
Gohir.D09G223500	21.9347	21.7948	12.6322	37.745	23.1339	7.67276	61.7371	60.3354
Gohir.D09G230000	250.053	132.543	62.2523	198.82	157.431	100.959	356.454	253.585
Gohir.D09G230100	52.0733	68.2508	3.7451	63.6932	42.6837	8.79679	103.408	84.0937
Gohir.D09G236200	9.4229	10.0319	5.692	13.8081	10.8456	7.77013	20.2601	21.7984
Gohir.D09G237200	26.1709	16.7685	10.9154	24.413	16.4227	9.91876	33.2354	28.0829
Gohir.D09G247000	24.5239	24.82	12.9436	26.866	20.9575	15.5147	35.179	44.7141
Gohir.D10G011700	14.8803	24.3617	4.59523	22.3605	21.2817	6.25584	37.0635	38.9813
Gohir.D10G022800	7.68779	5.58817	3.11678	4.58233	4.95347	2.93696	6.47942	8.12698
Gohir.D10G028200	7.78467	8.97175	0.945094	25.1824	11.3026	5.20099	47.5256	59.2259
Gohir.D10G029300	18.0936	20.2691	10.7832	21.8041	24.6841	12.309	29.1511	24.319
Gohir.D10G033600	163.069	130.073	58.251	184.337	142.919	61.0119	304.267	304.596
Gohir.D10G043500	20.1528	19.964	6.61745	18.2074	20.5331	6.48063	29.6928	31.5261
Gohir.D10G047300	43.371	41.6883	4.76995	28.1795	32.7865	4.10429	17.5094	18.7082
Gohir.D10G052401	11.3802	14.2353	5.97419	10.3896	12.828	8.31995	3.85096	8.47452
Gohir.D10G053100	272.068	230.482	145.373	192.111	230.351	142.357	272.263	326.789
Gohir.D10G059400	110.314	105.469	66.2311	102.602	129.703	67.8833	163.482	168.657
Gohir.D10G060100	78.3493	48.4472	28.1741	133.862	57.2197	33.2081	177.526	109.433
Gohir.D10G067740	9.0594	10.3934	2.92206	5.31332	6.33192	3.63176	0.493961	0.848052
Gohir.D10G075600	5.06403	10.8488	0.806644	6.51448	5.9641	1.38456	11.5682	9.5937
Gohir.D10G086600	115.94	231.359	47.0312	100.372	182.883	54.2379	130.633	221.673
Gohir.D10G098400	359.024	548.025	207.696	349.755	498.151	200.642	509.476	756.71
Gohir.D10G116200	117.707	31.8812	3.89267	1738.7	195.217	72.8092	4307.29	1171.32
Gohir.D10G116300	1594.22	1976.6	269.384	1789.57	2037.2	304.818	3508.36	3488.72
Gohir.D10G116400	878.416	880.383	319.168	645.479	579.253	180.794	1085.53	959.335
Gohir.D10G118900	13.7311	17.8805	5.17272	71.8658	60.3329	7.66871	153.03	216.899
Gohir.D10G121600	195.102	135.101	85.6859	140.871	116.486	71.7863	231.435	235.537
Gohir.D10G130200	6.22424	8.74758	3.69865	6.7641	5.21541	2.99409	12.0186	18.1758
Gohir.D10G133100	19.1804	26.7326	8.15134	19.9386	26.6668	20.8094	28.8155	46.2854
Gohir.D10G138200	90.7563	97.3241	55.4445	75.9438	99.3444	62.8801	89.7626	81.5915
Gohir.D10G142400	129.835	88.5127	58.0543	140.672	87.6636	59.7957	230.039	141.417
Gohir.D10G154200	85.4789	108.724	45.4497	102.787	149.66	67.7719	144.146	138.837
Gohir.D10G166000	17.296	119.143	0.184541	55.4694	58.7413	5.56996	73.6256	104.853
Gohir.D10G173300	205.26	187.78	113.29	147.674	164.556	96.7713	214.405	210.027
Gohir.D10G178000	453.182	385.983	248.544	479.538	320.46	242.999	752.225	468.392
Gohir.D10G182520	58.3118	35.1934	20.631	62.7435	45.3929	24.9471	84.6744	49.6284
Gohir.D10G185100	258.656	367.486	101.325	237.569	334.932	140.887	394.722	448.691
Gohir.D10G185600	15.1995	16.0492	7.79423	15.2546	14.4289	7.95476	26.5125	16.732
Gohir.D10G187100	30.7474	26.4981	15.956	22.3356	24.8311	14.2535	28.9076	29.2483
Gohir.D10G193000	30.5795	38.6543	18.2527	35.7518	42.2426	40.8524	3.41377	6.12048
Gohir.D10G201600	8.82854	7.34449	3.73476	6.04328	5.79918	4.822	7.69458	8.58715
Gohir.D10G207400	11.2512	9.99758	3.62053	8.98826	10.6817	4.06411	6.07764	6.82111
Gohir.D10G218600	224.963	236.545	101.126	202.818	227.887	122.156	302.488	361.256
Gohir.D10G220900	301.203	220.987	138.5	183.381	202.794	120.649	244.441	233.764
Gohir.D10G225300	10.6982	22.509	6.6572	11.232	13.7663	6.80856	2.54484	2.4039
Gohir.D10G228100	113.525	117.347	36.6928	168.099	150.536	52.8661	270.312	281.935
Gohir.D10G235808	33.3918	24.5582	14.1917	32.6146	20.8997	15.4772	53.492	35.7103
Gohir.D10G245400	38.6183	50.6731	24.5388	43.3802	56.556	29.7513	48.1914	74.2116
Gohir.D11G004600	273.629	155.939	86.7643	209.621	164.375	105.666	365.625	284.21
Gohir.D11G005500	42.4907	27.788	6.78547	51.6439	16.2552	7.74892	82.0401	51.6341
Gohir.D11G017400	247.512	258.971	110.099	265.974	239.428	106.361	499.433	435.207
Gohir.D11G019000	44.0735	25.9155	17.136	65.8372	71.1161	22.0703	94.3517	152.233
Gohir.D11G035000	6.09647	8.4329	1.06675	9.2277	3.93978	2.81234	12.7687	7.58863
Gohir.D11G035900	163.376	180.41	104.52	171.667	209.398	113.179	239.419	248.629
Gohir.D11G040400	5.25889	11.0304	2.02415	11.6713	8.91439	4.15188	15.4251	12.0079
Gohir.D11G043200	217.315	168.482	0.330623	158.246	172.018	14.6517	268.005	239.697
Gohir.D11G050500	11.9273	13.8292	7.83967	13.5399	11.5453	11.7298	16.2903	20.519
Gohir.D11G063600	63.9884	48.5684	0.258051	118.904	43.6183	6.01122	212.752	107.266
Gohir.D11G066500	91.2951	100.136	33.8493	72.421	54.2138	18.5417	105.694	59.0075
Gohir.D11G076800	45.2339	29.7219	18.8595	35.09	29.6927	18.3314	50.3635	35.6441
Gohir.D11G111600	388.782	516.141	198.124	315.161	487.196	186.885	397.205	718.467
Gohir.D11G115700	17.9322	10.9621	6.80614	20.6374	16.0796	9.4118	30.7439	34.9351
Gohir.D11G117100	10.78	6.16476	3.18258	3.65099	8.98235	4.44351	0.641911	1.1988
Gohir.D11G137575	12.6494	14.3526	5.60328	20.8925	14.2645	8.02102	28.0161	29.3351
Gohir.D11G147200	13.0548	10.116	5.17433	14.2823	9.12223	8.16652	14.2669	20.1062
Gohir.D11G159300	64.7442	48.6952	27.7035	65.3434	63.0671	29.1425	103.142	143.383
Gohir.D11G162100	215.893	165.463	77.1969	183.745	153.361	76.1385	264.838	205.318
Gohir.D11G168500	7.84021	7.5526	3.30133	6.32532	6.82469	3.79878	14.4963	10.822
Gohir.D11G173700	15.0627	20.5285	7.6102	55.5883	34.437	10.1654	108.958	112.592
Gohir.D11G181000	7.53802	11.9275	1.22325	13.0182	8.75627	1.41384	13.6541	15.946
Gohir.D11G187000	29.2216	25.0382	10.899	28.3795	19.2894	12.4684	32.6489	23.364
Gohir.D11G193000	5.81068	10.3945	3.03028	8.14427	8.65775	5.84567	11.3945	9.31109
Gohir.D11G198100	13.7685	12.1462	7.23023	7.49489	9.92067	10.5128	3.46766	4.82984
Gohir.D11G199200	14.0069	22.9737	1.86288	16.9384	19.5783	4.33745	29.5628	44.2567
Gohir.D11G208000	6.64081	10.752	4.19914	9.16077	8.01134	9.62915	15.6105	16.8092
Gohir.D11G213700	6.02758	8.86765	2.00327	10.1469	5.53284	4.31726	15.0658	16.5176
Gohir.D11G214600	25.6847	12.8785	6.36534	26.563	12.6936	7.872	39.5429	30.0161
Gohir.D11G216900	113.16	73.0705	18.3318	172.494	100.21	29.8939	299.77	278.339
Gohir.D11G218700	6.61191	12.6733	3.64447	2.70135	10.4887	3.52434	0.207164	0.649231
Gohir.D11G219300	197.579	204.075	89.6124	173.084	165.376	82.9762	267.277	251.958
Gohir.D11G237300	14.8856	12.8528	6.36985	13.2563	9.45595	7.29939	17.4439	14.4757
Gohir.D11G245100	7.57787	7.0967	4.72159	6.28695	7.46279	4.96188	8.37747	8.48441
Gohir.D11G247900	230.611	206.044	126.575	192.815	216.173	130.108	296.603	265.861
Gohir.D11G250200	5.01518	7.05501	3.29729	8.70394	4.85706	6.73904	15.5454	10.4403
Gohir.D11G259700	40.9667	38.1198	6.85588	14.8428	16.9295	7.25809	10.4676	8.18792
Gohir.D11G277700	21.1209	51.6591	4.89178	77.7309	38.3261	14.6698	104.528	58.003
Gohir.D11G279600	45.8308	54.4329	28.456	47.9038	58.5132	31.9918	59.3498	62.4134
Gohir.D11G288400	7.59415	12.2803	4.25943	11.6683	13.3723	5.90643	22.5934	22.5325
Gohir.D11G293900	90.8645	113.885	58.3606	75.7882	79.7019	42.0638	98.5469	88.6718
Gohir.D11G294300	27.9888	29.9096	15.0719	37.3436	45.3481	28.0156	5.45583	4.58357
Gohir.D11G305600	9.55109	13.8426	2.90178	12.5861	14.981	5.98884	17.6269	23.42
Gohir.D11G311000	8.89997	16.5678	1.91535	10.175	15.6758	2.66224	6.36742	10.5009
Gohir.D11G322400	14.5215	10.9328	6.8529	15.3889	10.6456	6.21468	27.7262	24.2756
Gohir.D11G331200	103.111	87.0774	21.0327	74.9241	67.752	27.2982	101.76	117.853
Gohir.D11G338800	56.8877	52.9715	31.3753	46.2124	50.098	21.9388	70.0464	48.413
Gohir.D11G341600	296.887	194.685	127.975	254.805	155.196	121.957	362.646	223.073
Gohir.D11G344300	119.255	90.647	52.6359	111.477	99.9948	55.1722	172.659	191.251
Gohir.D11G344900	27.9979	32.7953	9.44735	26.2728	24.8848	10.3796	36.3765	41.1259
Gohir.D12G004500	12.9195	6.4288	2.99857	10.4723	9.16473	4.6712	4.31609	2.71971
Gohir.D12G014800	10.8843	27.6262	0	24.1392	19.6723	1.56818	50.5971	40.9376
Gohir.D12G022800	17.1195	49.1782	7.90052	27.2817	45.0071	11.5778	49.0129	101.891
Gohir.D12G028500	6.2138	13.8055	1.30663	7.15008	13.4704	0.74087	12.9322	20.6123
Gohir.D12G043900	76.4583	104.686	38.5157	84.6792	86.273	42.3341	120.814	122.916
Gohir.D12G045500	25.0011	32.116	15.9464	55.7128	41.0556	21.2762	124.47	115.397
Gohir.D12G068400	40.6823	25.1715	9.95561	36.5147	18.9181	9.72321	49.0183	30.6434
Gohir.D12G076100	11.3967	15.3811	4.54981	12.8763	12.3995	5.08319	6.13051	7.80966
Gohir.D12G110100	11.6563	16.5092	4.26023	53.7617	22.6334	10.4889	113.659	75.575
Gohir.D12G119700	11.4035	13.4615	3.04796	13.541	7.58057	4.60462	2.2553	2.52462
Gohir.D12G125600	30.9385	33.4452	20.0272	31.0488	30.5404	23.3158	19.0347	19.4553
Gohir.D12G177300	15.7688	17.0043	7.21905	19.0104	13.7221	11.5382	21.1678	19.2814
Gohir.D12G187700	39.8204	54.0641	18.0282	18.6765	32.1674	16.8347	7.95649	14.5886
Gohir.D12G194600	68.1317	79.5096	32.7978	64.3705	62.663	33.8999	83.8178	83.973
Gohir.D12G205600	7.07561	11.5951	4.58089	11.3443	15.5093	4.56785	20.7721	15.0681
Gohir.D12G221400	16.2074	15.593	3.74562	14.2972	9.94235	2.65442	5.73057	5.7565
Gohir.D12G221500	13.5137	19.3385	5.19231	9.7201	12.8678	4.21426	2.08607	1.90483
Gohir.D12G246700	150.916	172.516	85.0354	113.899	135.35	74.7818	172.548	161.293
Gohir.D12G248200	93.5381	141.31	56.9148	98.8615	183.644	73.3407	189.518	379.653
Gohir.D12G255325	18.2836	24.5624	9.68035	13.2423	10.2484	10.7058	6.0526	6.09098
Gohir.D12G257900	511.2	368.257	215.688	424.312	329.507	208.515	637.297	464.607
Gohir.D12G268600	251.688	246.22	144.722	226.758	229.892	149.811	360.1	336.115
Gohir.D12G269301	16.7845	24.8205	1.2075	19.45	9.93376	1.82337	4.31196	1.41549
Gohir.D12G270000	16.79	14.309	3.16452	12.8	17.4183	5.51867	19.8702	20.789
Gohir.D12G270700	27.7862	24.7861	16.1339	19.4463	19.437	15.9265	25.0887	25.3892
Gohir.D12G272900	16.7044	35.7659	0.0403952	33.5014	29.9287	2.49531	59.9108	68.8517
Gohir.D13G003800	36.881	40.7315	8.37516	28.8754	24.7242	11.5354	48.9042	40.3344
Gohir.D13G017100	361.041	350.293	198.236	300.709	336.148	152.904	432.432	464.753
Gohir.D13G028700	9.28974	8.18752	4.66054	8.73804	7.31474	6.59741	10.5614	8.8704
Gohir.D13G031300	161.414	124.662	83.0235	160.661	114.948	108.047	269.729	158.056
Gohir.D13G033000	12.6105	12.1733	7.77317	11.0977	11.8486	9.911	19.6251	20.0746
Gohir.D13G054900	7.00274	8.92334	4.46056	12.4507	7.28618	5.09377	11.8434	9.61983
Gohir.D13G060900	17.5636	23.71	11.3333	25.0511	31.6084	13.3664	43.5814	60.56
Gohir.D13G072400	43.1235	51.9029	2.9101	32.5072	29.2937	6.70192	51.1996	36.8757
Gohir.D13G076200	29.7018	27.4562	14.1919	21.7122	57.6917	12.4242	7.63234	7.66888
Gohir.D13G090600	172.351	207.511	99.4664	162.784	162.517	120.245	279.405	250.413
Gohir.D13G092500	17.4301	19.2613	2.16612	21.7862	17.0794	4.24372	38.0384	41.4179
Gohir.D13G096200	105.331	75.6917	50.1165	98.6102	74.2518	40.6044	168.813	120.426
Gohir.D13G097200	34.437	35.1531	21.4275	31.5934	36.9256	26.5194	50.9459	48.8743
Gohir.D13G097600	76.7109	57.7372	38.1578	65.5463	59.4248	42.1801	100.933	76.1499
Gohir.D13G108300	167.834	118.392	44.8644	153.309	103.204	50.7612	206.1	174.77
Gohir.D13G109600	14.6069	8.47828	4.35166	9.82548	7.4322	5.8758	12.1615	11.9837
Gohir.D13G115000	36.6964	74.7594	21.769	72.0648	68.6479	37.3267	113.738	195.075
Gohir.D13G129600	241.736	246.371	141.808	215.26	213.03	136.2	328.24	342.82
Gohir.D13G136300	9.41311	9.97569	3.21846	9.09582	9.06659	5.14682	10.4181	5.17451
Gohir.D13G150500	7.64394	15.2638	0.377833	11.3578	9.55975	1.12715	24.1148	17.9331
Gohir.D13G174700	110.504	115.534	36.0257	55.333	57.2452	44.6953	32.009	33.7716
Gohir.D13G177500	8.54841	17.854	1.85709	11.8481	14.3568	3.58371	16.3862	25.6593
Gohir.D13G180400	8.02562	13.3998	3.96734	10.4529	16.2055	7.28744	21.1271	21.269
Gohir.D13G180650	234.53	178.572	96.4129	181.614	159.723	98.8398	279.899	261.608
Gohir.D13G181400	236.345	256.146	94.5256	204.54	211.005	108.646	260.469	365.639
Gohir.D13G182600	966.561	773.929	196.163	1112.65	936.345	204.939	2109.28	2045.93
Gohir.D13G192900	28.923	32.2064	0.0719167	28.1492	22.3184	2.01335	53.8693	34.5958
Gohir.D13G200200	29.1671	68.3791	7.62993	98.8355	87.0111	18.4997	143.458	193.714
Gohir.D13G209200	9.49873	8.59581	4.25254	7.81006	6.57203	3.80319	5.98472	3.03255
Gohir.D13G211952	23.4883	10.7677	4.84659	28.6155	14.6219	3.21211	45.4078	36.4709
Gohir.D13G213800	18.8118	25.2704	6.70592	19.0339	18.8156	5.9879	17.8944	15.811
Gohir.D13G220600	26.5202	26.1795	16.9206	23.2738	23.027	18.8433	34.2878	41.9066
Gohir.D13G224400	96.3916	101.38	60.0765	92.8191	122.291	64.0445	101.764	131.533
Gohir.D13G225000	9.25886	10.5899	4.07408	8.76319	11.5341	4.73358	6.64557	7.24061
Gohir.D13G225300	102.268	111.895	18.709	149.001	120.149	33.9075	266.822	256.029
Gohir.D13G234200	422.894	343.873	215.864	542.07	374.931	232.847	827.695	607.978
Gohir.D13G240700	450.144	460.014	241.907	394.274	455.386	230.306	668.828	653.686
down-regulated genes (shared)
G.hirsutum ID	GhTM-1-0epi	Gb3-79-0epi	GhMD17-0epi	GhTM-1-2epi	Gb3-79-2epi	GhMD17-2epi	GhTM-1-2fiber	Gb3-79-2fiber
Gohir.1Z049533	2.6317	1.87457	9.41278	1.35661	4.23179	7.73635	0.971151	1.44472
Gohir.A01G002300	39.6973	15.1329	110.928	42.6639	9.79308	114.632	11.368	1.79991
Gohir.A01G016000	5.62159	6.57114	12.5052	3.80294	6.54824	7.09938	3.00023	3.35453
Gohir.A01G030451	12.2363	10.0929	18.4477	9.93977	10.1808	14.0366	5.15771	6.40986
Gohir.A01G035700	8.27731	6.14389	14.5146	6.54155	8.98301	12.4997	4.99437	2.12457
Gohir.A01G039400	14.0538	9.98587	30.4438	13.09	11.7284	19.3459	12.9064	15.3857
Gohir.A01G040200	2.52913	3.33388	6.6927	3.23514	3.03083	9.91115	2.31216	4.27358
Gohir.A01G040600	7.06847	6.88575	11.2136	6.62662	6.51871	10.2981	2.1752	3.97463
Gohir.A01G041100	13.8018	12.6944	23.6048	10.3589	10.8881	15.3932	11.4232	12.1449
Gohir.A01G041800	5.46518	4.1608	8.76885	5.63673	3.59668	6.32493	3.85169	1.5069
Gohir.A01G050900	6.25773	6.24718	15.1346	7.7934	6.83985	11.8446	3.75084	2.91967
Gohir.A01G052800	4.98419	5.01947	8.84328	5.84166	5.88063	7.62307	5.08108	4.78043
Gohir.A01G056700	18.6123	11.5698	28.7645	17.7221	9.13973	22.0929	15.285	9.23123
Gohir.A01G059400	5.662	5.40678	11.395	4.05373	5.85886	7.52952	2.23773	1.71807
Gohir.A01G059800	8.85107	6.43097	14.0283	7.60001	7.75232	11.3881	5.73406	4.13986
Gohir.A01G061400	9.01115	8.59266	14.7123	7.88151	7.20771	9.84703	4.48703	2.93525
Gohir.A01G064050	0.396336	0	22.6128	0.0277566	0.187476	12.8378	0.0142479	2.31673
Gohir.A01G065400	0.763608	2.70528	5.48148	0.790775	5.0694	5.79923	0.368054	0.0111082
Gohir.A01G071033	14.3953	3.31494	23.0998	11.575	2.04086	19.1437	9.04191	1.20709
Gohir.A01G074300	3.18701	2.25358	5.45132	2.75739	2.92735	3.17256	1.67826	1.72455
Gohir.A01G075700	26.9141	28.8248	67.248	20.7304	26.1441	60.1504	3.48121	3.10847
Gohir.A01G076800	3.09003	2.96698	5.38165	3.03688	2.75844	6.03115	3.56853	2.88197
Gohir.A01G079800	9.70144	12.865	21.1855	7.31893	19.5172	14.2722	3.32325	6.33397
Gohir.A01G080400	3.8015	1.71737	6.66979	3.41138	2.4975	11.4799	0.442829	0.247245
Gohir.A01G080900	3.52797	3.2598	6.06137	3.44657	2.38458	5.16576	1.4341	0.987136
Gohir.A01G090400	4.30861	6.9871	12.3726	7.25889	10.0175	10.5966	0.188995	0.253831
Gohir.A01G091100	0.337425	1.63353	5.88474	4.3285	1.17138	3.95774	0.669654	1.93579
Gohir.A01G091500	3.77032	1.80289	6.93374	3.86038	1.46911	5.1677	1.46199	0.914383
Gohir.A01G094500	6.28873	7.66196	14.173	7.32869	9.34448	10.9755	6.84067	5.29084
Gohir.A01G094900	2.7451	0	6.90832	5.0206	0.067337	9.38686	4.52365	0.0706525
Gohir.A01G101800	2.73756	1.60925	6.55576	2.69935	2.8276	4.30154	1.78221	1.07117
Gohir.A01G108700	14.6126	14.7272	25.0876	11.4434	19.4413	21.9932	8.26285	13.0092
Gohir.A01G118900	7.70853	8.18206	12.3203	8.10002	10.4213	14.1219	5.81303	4.27712
Gohir.A01G128700	4.24974	3.21507	7.15604	3.28999	1.90964	3.50373	1.03988	0.839011
Gohir.A01G130900	18.2111	8.48405	31.5982	12.3468	12.3038	17.3771	10.3768	3.4133
Gohir.A01G138600	9.56288	8.93066	17.2604	6.16127	6.14723	10.2641	2.29431	4.78162
Gohir.A01G144000	4.48562	5.09854	8.31156	4.0534	5.20817	6.63562	1.96346	2.43206
Gohir.A01G145600	4.35124	1.99738	7.59801	3.02674	4.81053	5.94596	2.54465	3.43927
Gohir.A01G156400	4.43128	4.22835	7.95055	3.98396	4.27729	6.7377	3.81191	0.771048
Gohir.A01G176700	6.69665	6.46869	11.8631	7.36808	6.58012	5.73969	2.71376	2.16097
Gohir.A01G182200	8.66322	6.86315	20.7505	11.2592	10.1846	22.7794	2.87019	4.03777
Gohir.A01G190866	2.41622	0	6.92204	1.78578	0.65028	6.39955	0	0
Gohir.A01G192700	11.3014	11.4032	17.6547	10.7508	11.7822	16.249	6.95204	7.04875
Gohir.A01G210840	12.6282	9.20445	24.7382	10.9215	8.6793	13.0799	7.80183	7.05954
Gohir.A01G216900	13.1534	16.8983	31.62	12.2501	12.4209	30.7237	1.31432	0.485044
Gohir.A01G227501	10.4212	12.8953	21.8873	2.2548	12.9954	12.3261	0.191263	0.538311
Gohir.A02G005300	9.11547	0.417685	16.7032	4.08135	2.76292	14.2871	1.21745	0.330128
Gohir.A02G007500	26.2992	19.6936	53.0549	22.6087	20.8539	44.1986	5.1399	3.87567
Gohir.A02G011800	2.75676	3.36131	6.77721	3.69083	3.96759	6.86632	2.43183	2.21484
Gohir.A02G018400	9.91506	1.52862	93.094	8.94356	3.37274	56.8801	5.30018	0.725924
Gohir.A02G023100	17.4752	10.6256	27.2945	15.2048	11.3466	24.3584	21.7726	19.0142
Gohir.A02G023600	4.3529	1.44803	10.4623	5.31405	1.77772	6.99536	4.76875	3.91471
Gohir.A02G025000	11.5718	9.81569	21.4689	8.83635	7.6776	14.4366	6.76007	4.74997
Gohir.A02G031900	1.13599	1.50488	7.41	2.79074	0.713519	30.5283	0.795171	0.296445
Gohir.A02G034600	5.4527	5.76032	11.3142	6.00181	7.58578	6.8095	3.23529	2.37683
Gohir.A02G037000	13.9741	15.643	39.6373	10.2944	16.0403	26.9444	4.3785	4.85576
Gohir.A02G044900	6.4966	5.73842	10.0975	4.77311	4.80417	8.69884	3.08962	4.93612
Gohir.A02G053500	3.47419	3.80847	6.05159	2.8483	3.59281	4.21101	1.35265	1.77655
Gohir.A02G057700	4.46009	4.40777	8.22751	4.54645	4.51943	5.11627	2.12074	2.30687
Gohir.A02G057800	7.16886	2.8168	13.0542	3.97839	4.40772	7.22863	0.754075	0.92814
Gohir.A02G060000	8.31392	7.00415	13.999	5.31895	8.66019	10.4215	4.60782	5.22128
Gohir.A02G064701	1.29689	0	8.53282	1.51158	2.57393	4.88066	0.74658	1.73527
Gohir.A02G068201	9.03798	8.11831	21.2033	9.62204	10.104	17.3774	6.06797	4.4645
Gohir.A02G068800	16.0788	13.4336	44.0124	12.1997	11.9196	34.5431	2.56287	2.74405
Gohir.A02G071800	14.7963	20.629	53.839	12.664	22.9643	47.841	3.73392	7.83701
Gohir.A02G072700	3.83776	3.61689	6.2528	4.83746	3.11425	6.06752	0.815672	0.292525
Gohir.A02G075200	6.66491	2.97911	11.3712	9.8293	8.69933	12.4582	2.88895	4.7827
Gohir.A02G077501	4.35779	0.54941	8.54503	3.66496	1.02817	6.07363	5.40975	1.49491
Gohir.A02G081503	745.587	385.334	1276.51	564.292	581.986	1557.83	560.154	1624.47
Gohir.A02G099200	13.5762	11.898	22.2683	17.6247	13.5161	28.5255	9.31447	6.43379
Gohir.A02G103700	23.1118	23.1751	35.2456	19.3871	26.2024	23.4791	16.3724	13.4222
Gohir.A02G108200	5.09356	2.7995	7.76929	4.47055	3.875	6.31459	3.90327	2.05531
Gohir.A02G128700	10.2601	7.18659	16.2267	7.97753	6.19676	12.6294	3.28459	1.28492
Gohir.A02G136300	7.10255	6.82752	11.1134	7.6261	8.31474	11.7973	2.6639	4.71983
Gohir.A02G146200	37.2088	20.4862	114.418	70.7776	23.9137	168.275	69.4563	11.7324
Gohir.A02G146300	15.6017	6.31316	29.5906	5.24688	7.09736	20.9828	0.94896	2.06446
Gohir.A02G146900	105.556	43.6559	643.672	53.7426	46.748	296.442	8.02856	7.97244
Gohir.A02G156300	15.0701	4.85339	26.3324	10.9391	3.23159	20.5861	10.2848	3.72856
Gohir.A02G169100	12.6341	8.03874	22.8816	10.3574	10.6852	16.5219	7.71357	7.66007
Gohir.A02G171500	4.0436	2.76532	6.82688	4.40982	1.75107	4.96779	1.83224	0.8915
Gohir.A02G171800	4.19332	3.359	7.13889	4.59283	3.13896	5.57468	3.49812	1.2697
Gohir.A03G000029	5.52045	6.08328	10.4508	6.32738	7.54849	8.82307	7.12071	8.32534
Gohir.A03G000036	1.91775	1.2371	5.11766	2.74772	3.48496	4.97656	0.779268	0.402709
Gohir.A03G000045	18.2063	11.4801	34.549	20.2386	16.0376	29.0168	19.7569	11.198
Gohir.A03G000056	3.45573	0.756816	8.33472	2.27001	2.3119	2.12801	0.145219	0.16467
Gohir.A03G000700	3.74539	1.24503	12.818	1.62617	2.18827	5.62628	0.206914	0.203551
Gohir.A03G003200	18.5172	23.3925	42.2185	25.2993	25.2497	32.9758	7.38772	8.13847
Gohir.A03G008700	6.96619	7.92563	14.0744	6.32826	7.51091	13.359	6.02699	4.35346
Gohir.A03G013500	4.56143	5.45235	11.8185	1.2362	5.35194	6.49632	0.743545	1.52785
Gohir.A03G014510	30.5499	30.1596	46.651	47.3306	48.8086	45.5076	78.8681	107.362
Gohir.A03G015700	2.25046	2.51447	7.0189	4.06759	2.57759	8.588	3.37792	4.90024
Gohir.A03G017120	0.323383	0	25.2363	0.0229654	0	19.5197	0	0
Gohir.A03G030500	3.0381	1.11385	5.74347	5.93989	4.93902	9.51222	0.277548	0.0401983
Gohir.A03G031700	12.0297	13.218	20.2752	10.9598	15.7245	15.2237	7.03282	9.69557
Gohir.A03G032300	17.8059	6.6337	27.2719	3.53665	5.1908	10.8186	0.0142919	0.173414
Gohir.A03G033200	3.36252	2.77229	6.41883	2.20722	2.69259	4.69083	0.635806	0.753043
Gohir.A03G046500	27.2507	45.2829	99.0106	30.9492	49.7214	128.717	33.3218	52.3659
Gohir.A03G046600	62.9654	0	231.139	120.307	0.225878	270.722	145.828	0.524243
Gohir.A03G052000	5.47185	1.12218	8.46349	3.55757	2.64714	5.0294	3.17882	1.19468
Gohir.A03G060800	5.86544	3.35716	10.8795	5.86968	4.65573	9.00259	3.2951	2.60734
Gohir.A03G072000	15.4753	11.7421	63.5651	6.28582	8.58526	37.585	1.51673	2.00328
Gohir.A03G074100	26.2852	26.6724	40.2773	26.0697	32.7943	28.9324	15.4689	15.3907
Gohir.A03G079100	10.5973	8.6328	17.9224	8.32892	8.95817	17.5282	1.47744	1.6942
Gohir.A03G080900	13.2142	12.4366	20.684	14.8965	9.38543	17.7065	7.69336	10.9032
Gohir.A03G088700	9.41198	8.72811	14.7172	10.6893	8.43371	11.3567	6.26128	3.77549
Gohir.A03G090300	4.61217	3.11158	6.95133	3.63801	4.52726	4.93774	2.68146	2.41169
Gohir.A03G092000	7.41737	11.7903	19.6119	2.91684	8.60627	9.34342	4.33777	1.74113
Gohir.A03G092700	28.8666	27.4144	45.5951	34.4618	29.6575	53.5376	29.7752	21.7392
Gohir.A03G095650	3.89622	1.2943	7.64464	0.91709	1.44373	4.49174	0.869825	0.829394
Gohir.A03G103700	7.23803	5.10158	14.7575	6.0255	5.86974	11.0303	1.46073	3.74995
Gohir.A03G106300	4.15461	3.81213	6.29415	4.08821	4.43459	5.01502	2.57693	2.25173
Gohir.A03G121700	3.32346	1.47021	5.16171	3.34567	1.44301	5.12786	1.49056	0.906504
Gohir.A03G128300	7.72797	6.984	15.9072	6.03413	5.17648	9.18687	4.95427	5.50394
Gohir.A03G147000	13.1695	7.39434	22.218	11.3884	15.1717	15.5182	4.27981	4.45104
Gohir.A03G149400	5.18877	3.26547	9.18826	5.15123	4.32847	9.38725	4.81174	4.67485
Gohir.A03G151900	12.3181	15.9362	26.8114	15.3361	16.3641	21.5898	10.0573	8.95006
Gohir.A03G152900	4.96338	4.71923	9.65415	10.1609	6.18293	13.0379	2.03215	2.65253
Gohir.A03G153800	9.41284	8.33593	14.6374	7.23801	11.2294	12.2163	4.1449	5.43419
Gohir.A03G158400	13.3123	7.36395	20.4766	11.0909	7.19918	17.3651	4.29573	2.25619
Gohir.A03G158900	9.1118	3.75447	16.9375	8.79885	8.21156	12.4909	5.17779	2.80685
Gohir.A03G161600	14.5528	10.4397	21.9985	11.7561	11.1505	17.4145	7.77455	8.45354
Gohir.A03G162300	0.528124	0.226516	6.90484	0.667538	0.553082	2.99118	0.0796495	0.0993543
Gohir.A03G167700	11.2923	5.70287	20.0403	4.95251	4.89989	14.9375	1.07274	0.168699
Gohir.A03G170700	8.88899	9.48561	15.8278	12.2625	12.0788	15.6373	14.9238	12.5182
Gohir.A03G171800	7.14985	4.83999	14.1843	12.4659	5.16971	16.7323	0.440817	0.513463
Gohir.A03G175900	22.8612	23.9002	41.6919	22.4912	21.2852	35.0851	14.3263	9.38744
Gohir.A03G177900	29.8919	5.31266	47.5007	36.3222	6.24313	32.3177	10.4931	4.452
Gohir.A03G181300	4.43537	0.959583	11.9221	2.8367	9.60163	7.14156	0.169984	0.0367258
Gohir.A03G183700	4.9989	5.91228	10.0719	2.77534	4.08934	5.69071	1.18431	1.95575
Gohir.A03G194100	14.8516	16.0867	26.4587	11.1678	24.3424	23.1036	4.41172	12.5229
Gohir.A03G199700	6.53716	6.4249	10.8832	7.94137	6.66873	9.7164	6.00814	4.44327
Gohir.A03G205200	17.2188	20.4768	31.8256	43.0861	30.1311	87.7216	2.18793	0.71437
Gohir.A03G209300	2.55877	3.25471	5.03799	2.76491	1.13431	4.4326	1.685	1.9284
Gohir.A03G212100	3.2079	2.75969	5.90952	1.31522	3.21017	7.83981	0.299121	0.188229
Gohir.A03G217900	2.5354	6.43121	9.86937	3.50044	4.21195	10.1572	3.90053	5.57076
Gohir.A04G002900	11.3149	11.2108	18.4715	9.52302	10.7663	17.0378	9.87232	11.1212
Gohir.A04G022300	3.38167	2.67333	5.52293	1.72393	3.37805	4.35631	0.978217	0.518736
Gohir.A04G036500	3.06913	3.31944	6.68701	3.69162	3.94434	7.03388	1.77825	3.06243
Gohir.A04G052400	10.0651	5.28162	17.4708	11.3045	4.46929	14.1676	4.54357	2.98913
Gohir.A04G058178	3.37322	3.15469	7.91908	3.39983	2.0425	7.30717	3.16876	0.56843
Gohir.A04G063400	4.40101	0	8.09303	4.33981	0	5.90186	3.73719	0
Gohir.A04G063955	2.56309	2.35868	6.14414	3.16025	4.14571	6.42105	2.70509	1.17799
Gohir.A04G064100	14.8682	17.9629	31.7755	26.0952	33.5496	29.9975	41.135	69.0268
Gohir.A04G070600	18.3119	11.6983	31.6828	17.9039	15.1707	25.7267	11.5297	7.01757
Gohir.A04G077500	4.74731	1.20424	14.4896	1.89194	1.57762	19.163	0.164732	0.369746
Gohir.A04G078700	3.6459	3.64929	8.60458	5.37961	5.14285	7.97601	5.6294	4.85872
Gohir.A04G078800	30.6847	10.7527	71.4087	32.1501	17.9393	71.0041	8.76362	5.2
Gohir.A04G080800	10.8375	4.34471	16.3968	7.60682	3.74921	11.0249	6.43691	2.8223
Gohir.A04G085400	4.03167	3.95483	6.96818	2.87148	3.50928	6.6065	3.17447	3.21759
Gohir.A04G088500	14.4749	12.9699	26.7319	17.366	13.285	19.3654	11.1707	8.33432
Gohir.A04G088900	10.663	5.74768	16.4401	6.24711	4.90446	12.3632	4.42354	4.74857
Gohir.A04G089500	11.306	4.22307	18.4579	13.4252	5.51401	18.3644	10.9649	5.31468
Gohir.A04G090800	7.9578	1.81858	16.2303	5.33686	1.96257	8.63492	2.34018	1.37534
Gohir.A04G091900	7.35386	6.21875	12.6585	6.71737	6.79902	9.0065	7.36946	3.46657
Gohir.A04G097700	9.02562	6.21282	26.8048	8.86109	11.3383	39.7484	4.19517	5.0163
Gohir.A04G102000	14.4826	10.0443	26.3952	8.47264	7.42567	18.5065	7.8476	5.62651
Gohir.A04G110100	2.47139	3.61159	5.55453	3.37841	2.86648	4.30576	2.73527	2.7688
Gohir.A04G115200	10.7002	11.1885	17.8573	10.8341	11.8773	14.2548	4.80094	5.44143
Gohir.A04G120200	17.3212	0.34832	27.7224	7.89621	0.95799	17.6861	4.99271	1.12227
Gohir.A04G121000	5.69344	4.92593	17.1755	6.24725	2.41157	14.5061	2.02537	0.690306
Gohir.A04G122800	27.3184	21.4385	48.6972	34.8969	20.4722	60.7781	36.0903	20.3437
Gohir.A04G127100	3.64405	1.30327	5.86407	1.22196	2.58293	3.61662	0.733248	1.08027
Gohir.A04G128400	5.46329	2.35123	8.25533	1.7107	2.60872	5.13811	0.233969	0.00335306
Gohir.A04G139500	7.52019	6.57598	11.9313	4.2237	8.87378	8.2407	2.02622	2.76255
Gohir.A04G140300	6.10341	3.72366	14.2007	7.13859	5.8858	19.1151	4.6279	2.41704
Gohir.A05G000700	14.952	15.1691	23.8334	11.8297	14.2256	23.2621	2.04303	1.92375
Gohir.A05G004300	11.6315	9.44243	20.4363	9.0648	14.1533	16.8966	4.20423	6.62228
Gohir.A05G010100	14.8224	18.5087	41.2877	19.9536	28.5138	34.352	5.60135	6.3212
Gohir.A05G010300	10.3653	9.71997	17.8813	10.3816	8.80537	16.2597	5.8479	5.44933
Gohir.A05G012300	3.38863	2.20979	7.05134	3.64694	1.79263	5.32672	1.84323	3.47651
Gohir.A05G013400	21.5971	24.8342	46.1724	67.0764	43.5386	48.1773	94.1141	66.8769
Gohir.A05G015800	3.93693	8.12571	18.9251	2.99836	5.5762	8.26661	0.861113	1.09573
Gohir.A05G021100	2.99512	2.73848	6.30171	5.28644	3.65684	8.30419	1.66533	0.664278
Gohir.A05G021600	55.9714	50.7677	104.865	126.831	96.5025	103.999	183.828	153.675
Gohir.A05G035300	281.816	198.511	469.695	339.132	389.938	486.261	366.453	382.48
Gohir.A05G036000	213.881	221.88	538.207	106.31	141.574	494.042	40.3772	64.4029
Gohir.A05G038800	2.98439	1.26802	5.88464	2.67904	1.66002	6.37836	0.189453	0.516575
Gohir.A05G039000	28.5705	15.7973	45.2458	23.3844	20.6242	40.274	18.335	10.7287
Gohir.A05G041700	13.8986	11.8766	21.9143	8.38668	13.2419	26.1887	7.48763	6.98274
Gohir.A05G045100	6.27693	6.6281	11.951	7.41261	6.28876	10.0949	3.48005	4.21422
Gohir.A05G054000	11.0566	1.58009	33.4404	5.95313	1.87124	14.3491	4.7896	1.18688
Gohir.A05G055500	8.67588	10.1614	17.6515	8.66509	12.5549	15.4194	3.35579	6.20908
Gohir.A05G060900	5.24078	5.89495	10.3305	4.69719	2.77392	6.83908	4.12619	2.83857
Gohir.A05G064400	2.4924	4.13548	7.25931	1.91991	3.16653	4.9749	0.551581	2.01358
Gohir.A05G066748	4.72066	11.9314	19.6852	5.53522	15.9035	18.4046	1.61201	11.732
Gohir.A05G068500	6.15982	5.72205	10.6568	4.60051	6.53085	7.4493	2.28279	1.60565
Gohir.A05G069100	4.77069	3.54201	7.29481	7.92075	5.54324	6.70869	3.17851	2.21765
Gohir.A05G070900	3.81224	3.29473	6.12511	4.32958	3.30876	5.01023	2.96531	2.35335
Gohir.A05G079000	3.34639	2.42568	5.66014	1.89108	1.92118	3.64389	0.381564	0.0790955
Gohir.A05G088000	6.06949	4.22525	10.2069	6.3954	6.46075	8.99528	1.45986	1.58231
Gohir.A05G088900	10.0673	8.61471	19.5672	7.5525	18.4962	18.2489	4.23039	3.7521
Gohir.A05G090200	4.65375	4.83547	20.1706	9.01451	8.73893	26.8209	2.63617	1.52076
Gohir.A05G103700	4.95718	5.06837	7.80677	4.09304	3.1614	5.00007	2.98936	2.82974
Gohir.A05G108332	2.67333	2.02755	6.00973	1.6331	2.07431	4.24335	2.08134	1.51578
Gohir.A05G110000	1.8746	0.87208	5.81923	5.4231	1.14745	13.1966	1.36285	0.377993
Gohir.A05G118300	32.0885	25.5048	102.72	20.6783	44.7884	80.3906	3.21879	10.2319
Gohir.A05G118600	2.49129	2.2538	5.16831	2.15015	2.26681	3.938	1.01977	0.761034
Gohir.A05G121900	8.30387	3.87332	14.3518	8.11421	5.55395	15.9849	3.27641	2.10295
Gohir.A05G125100	5.58422	9.53872	15.5661	10.2222	13.9625	16.4236	0.375306	0.0098151
Gohir.A05G128000	5.36806	5.15895	9.41545	6.34578	6.01706	8.15737	7.77942	6.15502
Gohir.A05G145300	5.67432	5.03856	8.59785	6.22736	6.26724	8.97227	6.97853	7.01112
Gohir.A05G146200	8.98363	7.67603	18.2886	9.75608	7.58342	12.8244	2.69886	2.95368
Gohir.A05G150500	6.6757	3.93536	11.3892	5.03719	2.94657	8.47819	1.67588	1.07864
Gohir.A05G151200	5.31224	5.78681	9.23352	4.87554	7.41716	7.7177	1.68	1.14168
Gohir.A05G159800	136.776	218.075	361.094	123.665	156.775	265.656	41.7812	28.9507
Gohir.A05G160100	18.3203	19.7534	31.2036	18.2255	16.5527	30.1233	17.6945	23.5886
Gohir.A05G162000	10.5646	10.1153	20.0772	6.68302	16.5245	18.4237	3.38448	2.42537
Gohir.A05G166100	12.8658	11.2893	19.5066	9.6778	11.0245	17.9215	4.43143	5.2897
Gohir.A05G169000	54.7014	32.8432	83.562	35.9558	77.5396	98.9257	3.93634	6.7836
Gohir.A05G170100	468.408	91.6316	724.639	517.709	143.546	994.085	34.5743	15.7622
Gohir.A05G171500	6.47769	4.38504	10.3316	4.54261	4.99967	7.67826	4.60107	5.31874
Gohir.A05G174300	8.89669	5.70634	18.6471	10.2912	7.39842	12.7673	5.82571	3.02779
Gohir.A05G177000	2.84619	2.15001	6.37061	2.72945	1.32916	4.13591	1.06269	0.581116
Gohir.A05G185200	12.7286	11.0546	19.6889	15.1923	17.8073	23.1574	3.93641	6.2831
Gohir.A05G190700	4.87017	5.10967	8.68329	5.38178	5.21673	8.50993	2.68044	2.15698
Gohir.A05G193200	3.85352	3.41097	8.25486	5.32242	5.15088	5.3971	0.375209	0.0045414
Gohir.A05G201500	7.93105	10.8713	17.4456	7.04418	8.46194	13.6082	4.19868	4.55007
Gohir.A05G204200	5.02048	3.9521	7.95843	5.28505	2.9125	6.55316	3.58103	1.7738
Gohir.A05G205400	1.91762	2.22555	5.51384	1.03613	1.32411	2.22611	0.268822	0.215701
Gohir.A05G206000	169.316	119.808	404.841	143.337	117.877	218.452	4.79103	8.80954
Gohir.A05G214200	3.95693	1.13876	6.99901	2.40979	3.49104	5.54974	2.0143	1.62022
Gohir.A05G221400	2.38347	3.5302	5.45012	2.74397	2.66497	4.7585	2.37443	3.59614
Gohir.A05G225600	5.2632	3.94282	9.34497	6.55361	4.54161	6.09174	0.971172	0.764011
Gohir.A05G226100	3.60019	2.62649	5.6284	2.67837	3.99112	4.84562	0.220528	0.089117
Gohir.A05G226800	12.5018	11.664	19.2695	12.7134	15.6629	18.4395	11.1799	11.8232
Gohir.A05G228300	9.84282	11.2437	22.1235	12.4435	11.4148	15.1171	4.6623	3.56219
Gohir.A05G228600	4.61238	4.07476	7.88716	5.51992	5.44587	6.98011	4.69573	5.32231
Gohir.A05G243400	4.98019	0.115921	10.7947	4.29463	3.41155	12.1101	0.320358	0.006164
Gohir.A05G253600	6.94587	5.70913	12.8576	6.87285	3.47443	10.8836	5.66737	3.76394
Gohir.A05G257200	4.14225	5.18682	7.81949	2.75658	4.35518	4.2859	1.71145	1.67327
Gohir.A05G258700	14.907	14.8955	26.1333	10.0167	9.82522	18.6966	6.30187	4.89784
Gohir.A05G259000	3.40207	3.22812	6.57547	3.26783	4.72895	4.23433	1.65589	1.67473
Gohir.A05G260400	2.79177	3.40889	5.3525	3.24499	3.21937	3.48448	0.847267	1.10752
Gohir.A05G266800	5.32337	4.47707	13.7287	4.28352	6.33049	14.4405	1.34817	2.1162
Gohir.A05G269500	12.4787	10.0557	21.3147	13.2182	9.77091	14.8178	8.68928	8.70585
Gohir.A05G271900	15.1555	12.3301	49.6923	40.9642	24.3042	39.937	16.8422	6.39312
Gohir.A05G274900	7.99349	8.19344	12.714	8.39772	7.38089	9.39498	5.70234	4.24572
Gohir.A05G277700	57.9685	50.6174	123.808	50.5177	76.5178	99.3655	33.0715	50.5795
Gohir.A05G282400	6.58784	3.73742	15.6159	1.93897	5.82963	8.48625	2.77495	5.10733
Gohir.A05G282500	11.0284	6.29704	30.925	19.4899	9.45467	21.6272	14.1426	10.1085
Gohir.A05G296800	7.54543	9.07588	17.9419	8.19773	9.21425	10.7153	6.92606	7.76256
Gohir.A05G312566	9.51516	0	17.6983	8.15209	0	11.3502	3.34316	0
Gohir.A05G312900	7.54325	6.74282	11.3822	4.39131	5.48518	8.41243	4.14227	5.29458
Gohir.A05G313600	4.25263	5.50275	9.5153	4.33739	4.61893	7.64196	1.36498	2.55057
Gohir.A05G317800	2.39165	1.72042	6.2834	2.09292	1.41816	3.07262	1.1334	0.246059
Gohir.A05G319800	3.93034	3.65482	6.32317	3.17021	5.28834	5.69093	2.94612	3.19494
Gohir.A05G329800	14.9594	12.6415	30.554	14.8247	13.8537	17.1295	19.9825	19.0316
Gohir.A05G332200	98.4099	113.48	201.29	50.1802	143.393	164.52	16.122	35.6805
Gohir.A05G334300	3.56831	3.81783	6.42863	2.92942	2.43712	6.76689	3.41884	1.91406
Gohir.A05G335100	5.97821	4.08727	11.627	4.46439	4.50912	8.29227	4.22997	3.28716
Gohir.A05G340100	12.7727	11.0228	20.4085	14.4924	13.1007	22.4165	21.3326	20.5903
Gohir.A05G340650	5.50805	2.71245	12.2866	4.17744	1.01826	7.97867	3.99716	2.34343
Gohir.A05G346800	2.64641	0.261265	6.78141	3.47153	5.0519	13.5003	1.48049	0.0147313
Gohir.A05G347700	10.6851	8.5646	17.9777	6.95953	7.98928	10.4607	7.45045	4.83282
Gohir.A05G351200	170.94	183.382	427.61	191.165	169.483	242.392	153.137	149.582
Gohir.A05G351500	5.35566	5.8535	9.27256	6.77556	5.45036	8.12857	4.41546	4.81696
Gohir.A05G352100	3.48559	3.39816	9.3379	2.93947	3.25748	3.75596	1.74909	1.17279
Gohir.A05G352700	8.06175	8.17347	16.3613	5.61497	5.23398	10.5452	4.48645	4.85699
Gohir.A05G354500	9.29705	6.59162	15.1927	8.92084	7.85499	14.5539	2.90703	2.7134
Gohir.A05G359500	8.48495	7.52991	18.8393	11.3502	6.23778	16.504	6.37087	2.30983
Gohir.A05G365900	98.7762	49.623	176.025	29.8347	49.3513	185.501	4.84307	1.45301
Gohir.A05G368200	12.5763	7.28157	36.2495	22.7804	29.3113	30.8953	6.5611	6.70509
Gohir.A05G373000	3.35871	4.27072	7.44594	3.05521	6.42831	8.82171	0.688283	2.39792
Gohir.A05G379500	2.38623	2.3694	5.67697	1.77546	0.443058	2.6949	0.734098	0.578902
Gohir.A05G400100	5.40013	6.08885	12.4184	5.54772	11.8315	13.5799	1.17387	0.600442
Gohir.A05G413000	3.68906	2.49462	6.98498	4.25994	2.69035	5.73984	0.907053	3.40802
Gohir.A05G414200	13.3485	10.9545	30.0499	21.205	14.1972	27.1743	7.02694	4.14454
Gohir.A05G414700	7.46127	6.66724	11.631	6.3731	5.84912	9.75241	3.61302	4.745
Gohir.A06G001000	4.55957	3.33538	15.9043	6.33164	11.3631	14.2957	2.78823	7.67768
Gohir.A06G019400	1.00444	0.647536	7.8989	2.40861	2.20616	7.53751	0	0.0629264
Gohir.A06G026400	7.55549	7.15984	13.5511	5.66526	5.93698	11.6669	4.34424	7.86806
Gohir.A06G029600	71.8487	77.672	129.144	61.5249	101.699	112.18	29.4501	32.23
Gohir.A06G032668	9.85038	9.95875	16.3178	8.89834	10.4962	12.8611	5.11987	5.55058
Gohir.A06G033600	7.97505	16.4881	56.3856	4.03613	20.7055	30.3367	17.4797	13.8347
Gohir.A06G035300	12.8524	8.19463	19.4708	10.5684	8.06923	12.7243	9.08502	8.84174
Gohir.A06G038400	1.60342	0.32728	5.51769	0.747186	3.58028	3.97226	1.16969	0.160602
Gohir.A06G041000	23.5123	21.8804	35.3225	28.0292	27.2938	41.4497	20.9648	20.622
Gohir.A06G043200	17.8575	0.051982	43.5607	23.1415	0.550908	116.177	0.777401	0.968824
Gohir.A06G046000	8.0332	4.06109	20.9057	2.50285	7.25797	8.32621	0.407525	0.494169
Gohir.A06G046900	24.798	22.1618	38.2188	24.3694	30.237	32.0511	14.5409	19.6892
Gohir.A06G050900	1.8035	2.24641	6.239	1.95825	1.96238	2.92489	2.47958	0.58041
Gohir.A06G051450	18.4361	18.1488	28.8557	21.1049	20.2732	30.739	16.0666	15.2618
Gohir.A06G052600	7.7012	7.65511	15.7953	6.85956	9.06504	11.7323	5.02277	5.56161
Gohir.A06G059900	12.264	9.44613	20.8592	12.4157	11.5063	21.3731	14.8117	11.6014
Gohir.A06G067300	15.949	15.2401	25.6665	20.826	15.5785	25.0134	19.357	12.252
Gohir.A06G068700	6.44608	4.94691	11.4614	5.13112	8.16721	9.61291	3.31172	5.09621
Gohir.A06G069600	1.90095	0.368229	15.4587	2.73051	3.01784	3.78857	0	0
Gohir.A06G070100	8.19116	4.8893	15.8167	7.19243	8.61106	13.6901	5.7054	7.58
Gohir.A06G071300	6.56027	8.10885	12.6967	4.17558	8.6327	11.5523	2.36253	3.46821
Gohir.A06G073900	6.32076	6.33106	12.0638	7.34988	8.44058	8.33742	2.44336	2.88388
Gohir.A06G077000	4.23351	3.09698	11.236	7.59436	2.58148	10.435	7.8917	3.01693
Gohir.A06G078900	2.72618	1.00784	5.16645	4.13715	0.808333	4.25852	1.73057	0.567537
Gohir.A06G079600	57.1315	26.3486	172.361	37.0936	58.1439	142.554	15.3469	11.701
Gohir.A06G087400	3.32077	2.41206	5.69568	3.00705	3.61226	4.84555	3.81324	2.11358
Gohir.A06G098214	4.32491	5.03592	10.9098	1.9166	4.29758	5.81748	1.51053	2.59583
Gohir.A06G099200	3.01071	2.43648	6.20216	3.1365	2.71483	3.70619	0.61177	0.433631
Gohir.A06G105200	15.5798	9.8407	25.1207	10.8757	27.0983	28.8543	3.99994	10.8618
Gohir.A06G114304	12.5761	8.74555	25.4559	12.9364	7.97543	16.4669	8.30098	3.87028
Gohir.A06G122500	5.47286	4.36715	9.04208	5.0398	8.99706	8.99574	0.150742	0.291591
Gohir.A06G128400	50.5889	50.2316	80.6507	57.5354	70.9931	116.148	3.77607	1.83775
Gohir.A06G129200	2.89932	2.24844	5.26469	3.12554	2.43185	5.01154	0.884462	1.49379
Gohir.A06G136000	4.01754	3.70768	7.46576	4.22613	4.2854	5.63448	2.90599	3.36897
Gohir.A06G136800	6.55378	3.46625	16.4825	5.64013	2.97481	15.727	3.72113	5.77683
Gohir.A06G153200	4.42017	1.12521	17.1625	1.98182	1.62992	6.42787	4.27932	0.0102572
Gohir.A06G154600	12.2973	11.7778	18.515	8.32648	14.709	20.1813	7.76886	4.15741
Gohir.A06G162500	2.05509	6.95318	11.3463	2.51689	4.56535	11.8019	5.87615	2.81234
Gohir.A06G162900	6.27719	6.59515	12.2006	4.06574	5.31053	5.24733	1.95356	2.42303
Gohir.A06G164500	6.48121	4.74839	14.638	6.31016	7.03261	10.8071	7.10792	7.21534
Gohir.A06G170500	5.80427	5.93372	9.12711	3.96958	2.6399	8.14422	0.0504515	0.347686
Gohir.A06G180000	1.35048	0.902605	41.7178	0.462716	0.410096	15.289	0.287515	0.0345372
Gohir.A06G180800	3.48558	4.46164	7.00388	4.57038	5.09675	5.80049	3.20317	3.1889
Gohir.A06G181400	1.82282	1.82974	5.42727	1.75568	1.03359	3.75395	1.14153	0.708538
Gohir.A06G185500	42.9841	39.907	68.2318	54.9498	37.5159	62.0459	29.0651	33.0693
Gohir.A06G186900	4.21105	2.22318	10.6061	4.79497	4.98904	13.0059	0	0.0111
Gohir.A06G199000	2.96606	5.43089	11.6154	2.42385	3.96088	8.58756	0.354027	1.13759
Gohir.A06G202700	7.52018	9.1163	14.7029	5.66371	9.08601	14.2619	1.53229	2.48132
Gohir.A07G010400	10.9447	1.38522	31.2274	0.523563	3.1334	17.3544	0.1996	1.40846
Gohir.A07G011500	8.06308	6.39145	15.7299	8.56865	6.00848	9.24007	8.15546	6.84374
Gohir.A07G014700	8.42606	6.04699	18.8086	6.04378	4.86115	40.202	0.122911	0.265217
Gohir.A07G015000	26.1001	20.0454	62.0828	23.8336	28.4787	42.0252	17.7294	13.909
Gohir.A07G015200	8.60192	11.682	26.007	14.2136	15.1371	28.5169	4.81989	7.56427
Gohir.A07G018700	4.40377	3.26624	6.97643	2.88154	3.86302	5.36245	1.30171	1.01706
Gohir.A07G019700	11.4444	9.86436	17.1857	11.733	13.1516	17.7294	6.51279	8.55331
Gohir.A07G020600	13.9408	13.9258	21.7326	12.3237	14.9457	20.9371	9.27435	11.657
Gohir.A07G022100	3.48807	2.91877	8.53411	5.11001	3.4937	7.58055	2.28453	0.695427
Gohir.A07G022108	2.56602	8.64186	13.2967	4.25173	6.29059	7.34646	2.04495	2.39558
Gohir.A07G026000	22.8817	12.9623	45.5279	24.6382	37.6281	49.1925	2.59333	1.20804
Gohir.A07G028750	25.3348	11.1134	47.9607	15.5693	9.77984	34.3375	14.6639	1.99759
Gohir.A07G030800	5.92568	3.19001	19.6271	7.21919	4.5838	17.1988	2.57585	2.70915
Gohir.A07G032100	7.36801	7.83023	27.2511	8.29151	5.16667	17.8621	3.23236	5.15312
Gohir.A07G034800	7.88094	5.98733	18.4473	7.41275	9.6053	17.4134	0.626522	0.110568
Gohir.A07G041300	2.77313	1.98209	7.66745	2.15468	1.32747	3.14331	0.915381	1.55584
Gohir.A07G045100	9.02465	8.02649	13.7437	8.92478	7.16767	13.5589	3.70616	5.5671
Gohir.A07G064900	2.72276	1.40507	5.14183	1.6199	2.45166	3.61282	2.28802	0.644416
Gohir.A07G072200	9.8545	9.36402	16.5357	7.45258	8.78753	14.4556	5.15378	3.86226
Gohir.A07G073400	8.35417	6.86963	17.2999	6.87442	6.44121	14.1037	7.82991	9.07108
Gohir.A07G093000	1.7071	0	69.7995	0	0	74.1936	0.125325	0
Gohir.A07G093300	7.2339	7.40303	11.2474	6.45012	7.80615	8.68291	5.90876	5.28817
Gohir.A07G105000	8.92636	1.10617	15.2287	7.3721	2.17115	9.64907	5.13583	1.00225
Gohir.A07G106800	31.6562	25.8905	48.9507	31.6482	39.8209	48.1788	13.6548	14.8938
Gohir.A07G111801	8.56687	7.05218	21.3093	4.93795	8.88386	13.0177	4.36428	5.34162
Gohir.A07G123100	5.83328	8.84614	13.4679	5.49542	9.10787	11.8496	2.64751	3.9436
Gohir.A07G130100	2.503	1.41393	5.3499	2.19091	3.25306	5.91521	0.884285	2.27521
Gohir.A07G131400	19.0138	2.01883	29.4199	14.1677	3.42367	19.9189	12.3832	3.85974
Gohir.A07G136900	7.01346	6.61319	10.6258	8.54177	5.02097	7.45969	4.44187	2.65361
Gohir.A07G138800	2.67536	0.69729	17.2623	1.0151	1.29689	5.29005	0.286899	0.280951
Gohir.A07G141300	2.08711	0	6.59345	0.851369	5.31498	10.6484	0.7724	0.0332913
Gohir.A07G142700	2.45283	0	6.47034	4.38073	0.0568661	8.56377	1.0638	0.0181547
Gohir.A07G142900	4.21983	3.05346	6.93851	2.71145	3.03201	6.20659	1.75067	1.04753
Gohir.A07G143300	18.7502	0.0862385	30.2537	8.84549	0.0980532	17.9513	5.45721	0.201549
Gohir.A07G145600	16.5941	3.16081	29.8583	12.3308	5.24467	27.0955	0.293542	0.171206
Gohir.A07G146400	13.6489	13.455	21.9414	13.2787	15.6234	22.5492	9.69398	11.7679
Gohir.A07G149000	4.87009	1.35257	9.99977	3.30023	0.903417	4.74836	1.66665	0.950442
Gohir.A07G157900	5.30861	0	12.5419	3.74737	0.0418022	8.07426	0.495459	0.0141056
Gohir.A07G161300	1.42796	4.26278	7.28434	1.05865	2.34529	5.11057	1.08435	0.37197
Gohir.A07G167300	6.31807	2.30952	9.61624	5.09033	2.08289	8.09344	1.63482	0.642603
Gohir.A07G173000	7.81154	8.28712	12.7555	7.38012	10.0989	17.1918	3.54791	2.77894
Gohir.A07G182400	15.3137	6.00568	82.4926	39.4529	3.66251	175.726	0.217611	0.422677
Gohir.A07G182500	1.249	0.996533	12.6744	8.06612	3.40952	15.5426	0	0.195715
Gohir.A07G183700	3.14724	4.83368	8.57156	1.70647	2.68125	4.03589	0.901367	0.753884
Gohir.A07G184300	3.03325	2.94521	5.07892	3.0199	4.10541	3.39054	0.78684	1.63253
Gohir.A07G189100	7.71507	7.92135	12.4541	6.26114	7.63901	13.1051	3.77916	4.28749
Gohir.A07G195300	13.4831	0.50948	25.1009	7.13293	2.41375	21.0005	2.88896	1.01976
Gohir.A07G198900	4.4689	1.56725	7.75267	2.84854	2.24849	5.68844	2.07717	1.94842
Gohir.A07G207800	2.18007	2.67042	5.07687	2.23808	2.12939	5.07041	1.48921	2.20974
Gohir.A07G220900	5.63558	4.63122	9.01831	3.42218	2.79847	7.73379	2.06341	2.37647
Gohir.A08G000024	7.70918	5.75195	21.7878	2.5207	3.3943	9.00057	5.11724	3.86868
Gohir.A08G000060	4.26656	3.50802	8.51713	0.852238	3.12628	5.21207	1.1586	1.23178
Gohir.A08G005700	21.1717	19.134	45.2786	13.202	20.6188	54.8113	6.0198	4.69431
Gohir.A08G027300	42.6952	40.9068	102.988	50.4073	90.1162	143.678	12.2779	17.5458
Gohir.A08G033300	11.1503	7.80056	17.6422	8.09309	8.42155	11.4613	4.72318	6.23764
Gohir.A08G035500	25.7162	5.59595	40.0041	23.4145	11.0224	34.0417	18.3082	5.73756
Gohir.A08G036200	27.1083	21.7873	52.239	25.4019	38.3725	42.384	7.00653	28.2889
Gohir.A08G045000	5.53777	3.84214	8.55363	5.1779	3.65762	8.29696	3.62628	2.95432
Gohir.A08G051300	9.44587	13.3072	27.3559	12.8568	17.3012	26.3421	3.63802	5.72856
Gohir.A08G066100	7.1213	6.07451	20.7568	8.53288	10.5762	26.8614	2.21828	3.65429
Gohir.A08G067600	80.9339	58.0237	153.683	38.5986	62.3813	276.341	11.3842	16.4797
Gohir.A08G070000	4.09398	3.16197	6.16251	5.74506	3.33813	10.0097	0.84487	0
Gohir.A08G078600	2.29385	3.34256	5.70782	2.88219	2.82374	4.55071	2.47961	1.42736
Gohir.A08G083900	10.0496	9.68084	17.2459	6.83751	5.73097	12.7127	4.74667	2.25359
Gohir.A08G085300	2.60691	3.42673	6.84391	3.83175	3.43113	4.13691	0.213937	0.0321728
Gohir.A08G089500	17.9092	7.66561	27.3149	12.7815	5.39963	18.0791	8.21	2.12297
Gohir.A08G091100	12.4099	9.02145	30.9308	9.92876	10.4607	16.4184	8.29798	4.30063
Gohir.A08G092600	2.31908	1.35677	9.12012	3.51034	1.53863	9.09827	1.13529	1.70941
Gohir.A08G092700	118.262	44.2144	202.473	62.8144	69.5477	232.599	20.4889	129.58
Gohir.A08G100000	8.63393	7.24772	14.2972	8.20706	7.06658	11.9067	5.32843	2.52925
Gohir.A08G104000	6.3579	1.73654	10.1717	10.1551	0.6702	9.66429	2.43005	0.0619483
Gohir.A08G111300	22.4647	24.3551	36.6679	21.8536	38.212	35.304	4.80416	9.32387
Gohir.A08G132700	4.08011	3.23122	7.48337	5.22546	1.36137	4.78214	1.59964	0.0348646
Gohir.A08G137400	3.12603	1.06255	9.40239	8.68562	1.65804	22.7262	0.418598	0.0304581
Gohir.A08G138100	7.72186	8.3713	14.969	7.52074	8.8473	13.7708	4.19623	3.11787
Gohir.A08G139200	13.0676	12.0799	29.2883	11.832	16.8872	29.2341	2.10635	3.26489
Gohir.A08G140100	3.21837	2.11781	7.87229	5.15888	4.67413	6.2424	1.41655	0.688768
Gohir.A08G142400	4.47945	5.82796	18.6084	3.27865	5.0655	8.57991	0.887245	0.823588
Gohir.A08G149201	56.7099	45.9593	99.0889	45.9142	33.8897	75.2484	13.7353	13.3366
Gohir.A08G153700	19.2108	14.2072	28.8974	12.8588	11.3036	22.2248	7.5315	3.22294
Gohir.A08G167200	16.3263	7.38913	29.0873	8.0449	9.13738	15.9949	1.55852	0.664835
Gohir.A08G169000	4.59255	2.4098	9.28746	3.00989	1.90345	5.36761	2.71959	1.80363
Gohir.A08G171000	3.25336	3.34203	7.22045	3.42778	3.57777	6.23484	1.54135	1.14507
Gohir.A08G176300	6.7118	6.24441	11.3744	5.46767	8.64249	8.03656	3.48681	2.90157
Gohir.A08G181700	13.3658	10.6514	20.8359	12.9475	9.9892	17.6077	10.021	10.1487
Gohir.A08G186500	6.36883	9.42295	15.5087	5.57348	9.47646	9.47423	3.64154	5.34295
Gohir.A08G195150	3.22934	3.06962	8.20401	3.12688	3.37031	4.44935	2.5063	3.50545
Gohir.A08G195300	4.55493	3.85358	9.26774	6.12787	5.77301	7.28508	5.1008	2.1852
Gohir.A08G196500	12.8072	12.5923	20.972	10.408	11.9666	16.035	3.77575	10.5514
Gohir.A08G197300	10.811	9.90557	16.7701	9.66169	12.4154	12.098	3.44896	4.0884
Gohir.A08G197500	14.8125	17.1039	27.7145	11.7836	14.9464	23.2457	5.64296	8.58277
Gohir.A08G199200	5.12594	5.00608	9.85717	4.92631	5.52025	7.30201	1.30572	3.00114
Gohir.A08G200100	12.7724	9.39437	33.377	10.8828	4.20486	13.5326	4.52003	0.356703
Gohir.A08G206301	33.0593	23.3531	60.322	33.7469	44.7007	60.5267	32.0905	44.3117
Gohir.A08G216900	67.9688	59.2933	113.177	48.517	48.701	110.059	5.85967	6.17601
Gohir.A08G221642	6.61895	5.39105	10.9259	4.1871	4.02757	6.86634	4.60555	2.76296
Gohir.A08G221674	3.24804	2.93141	5.57015	1.93178	1.72529	4.31846	0.939766	0.899425
Gohir.A08G223100	23.6252	23.0798	41.3445	16.9565	20.5874	24.6016	13.2438	9.62693
Gohir.A08G227800	5.28145	4.5179	8.00726	5.15942	5.55251	6.31203	1.79689	2.85338
Gohir.A08G230100	26.4242	21.9002	45.8556	23.6478	15.9353	34.7634	16.9252	16.2539
Gohir.A08G237400	3.03891	2.44259	10.7561	2.68924	2.55742	5.60849	2.8239	2.90326
Gohir.A08G247200	17.8524	11.0878	28.0167	16.2093	11.5768	21.7901	6.98191	4.58509
Gohir.A08G248400	9.43638	19.5278	43.742	7.00036	16.9686	29.0502	4.10754	13.2709
Gohir.A08G251000	8.16183	6.23991	13.2325	8.82483	6.60793	11.3193	9.65979	6.18377
Gohir.A08G253900	2.65841	1.65664	6.1644	2.59658	0.990251	6.30503	2.43005	0.95834
Gohir.A09G000400	8.64904	0.764979	33.8685	9.17341	0.523259	29.1673	4.16517	0.449138
Gohir.A09G000700	12.9419	11.7361	20.5886	8.51526	11.2602	16.5839	7.54634	10.6266
Gohir.A09G000900	40.9706	39.7711	75.094	41.827	52.154	83.8873	43.8537	45.2258
Gohir.A09G002200	3.53935	3.45512	5.34368	3.17238	4.42174	4.28444	2.46918	2.65401
Gohir.A09G004400	9.14474	7.41997	15.6263	8.93427	9.34327	13.7127	5.96922	8.16164
Gohir.A09G004600	8.61568	5.91024	34.1482	2.07761	5.11973	16.5306	0.197452	0.834785
Gohir.A09G008800	10.3894	7.2991	31.8583	10.252	6.13473	28.5971	5.93379	4.55394
Gohir.A09G008900	4.43923	6.42521	10.3346	8.08714	7.03726	37.7108	0.913512	1.15051
Gohir.A09G012000	4.31633	4.40601	10.3295	6.22039	5.82433	14.3711	1.06122	0.174231
Gohir.A09G019000	18.7263	5.1764	35.7782	21.8315	5.26192	41.3411	6.21096	2.57856
Gohir.A09G026200	5.94956	6.71997	14.1342	7.85668	5.55565	8.99603	6.74025	6.89661
Gohir.A09G041900	7.22786	6.52367	11.9487	5.11083	2.70545	14.6715	3.34233	1.22514
Gohir.A09G048000	8.56327	2.30146	15.352	7.46054	2.6312	10.2482	4.37587	2.0004
Gohir.A09G055500	307.841	494.829	851.956	170.589	631.177	650.598	70.1135	111.405
Gohir.A09G062200	7.94937	8.32962	12.8539	7.67762	7.46383	9.22743	6.87728	5.5663
Gohir.A09G062900	5.80191	1.92712	10.6893	4.37516	1.17842	6.82067	3.47285	0.756097
Gohir.A09G069400	3.12724	2.01832	6.12394	4.25716	4.11057	8.12255	1.22263	1.97248
Gohir.A09G072200	8.84807	11.9523	19.7222	10.0485	12.7881	16.7121	4.74299	4.99017
Gohir.A09G076800	4.09889	2.82788	9.60365	3.28546	3.50435	7.3558	1.02573	1.27817
Gohir.A09G083500	1.33083	2.31001	8.75821	0.298604	0.769967	6.97041	1.30833	0.737255
Gohir.A09G092800	23.2131	12.8301	87.9151	31.0099	19.6485	65.6994	9.67272	4.73124
Gohir.A09G099100	18.8868	17.9257	31.4022	20.064	19.6795	37.2233	5.30393	6.58226
Gohir.A09G105800	24.4782	13.0471	49.7739	31.9839	23.3281	52.553	12.2797	3.23755
Gohir.A09G116100	13.4093	11.4689	24.0106	14.156	17.7498	21.6716	10.0636	9.58501
Gohir.A09G117100	10.0517	7.2961	15.4364	7.17169	8.0167	13.5079	3.89108	6.73301
Gohir.A09G135400	10.7685	15.1799	37.8655	10.4905	19.3131	28.1776	4.7198	1.36024
Gohir.A09G137900	30.0843	21.2589	45.6327	41.6735	20.1925	40.4614	54.5634	40.8933
Gohir.A09G140100	10.3988	13.999	24.4814	9.71594	19.3744	20.2453	6.36972	5.58838
Gohir.A09G146600	13.2779	9.14959	25.5122	14.5609	7.47086	24.4846	8.18975	4.54546
Gohir.A09G149000	2.82985	3.74871	5.64232	3.33421	3.45107	4.83884	2.44631	2.3048
Gohir.A09G153900	16.1775	14.1764	25.5642	20.41	12.185	30.1998	2.95988	3.95741
Gohir.A09G158100	9.62157	6.02954	14.8494	7.07848	3.575	10.2752	9.11013	3.22554
Gohir.A09G160400	11.4278	9.03913	20.238	10.7247	8.55305	15.3733	9.00211	6.99884
Gohir.A09G160500	6.65734	6.94664	10.5343	3.05047	6.57612	11.1243	2.14805	3.731
Gohir.A09G160800	5.65904	3.10141	10.1635	4.94875	5.48358	9.6931	1.72436	0.673767
Gohir.A09G164600	8.57425	8.96287	14.5942	9.72661	10.2075	12.5277	4.93586	5.48482
Gohir.A09G168200	13.0426	12.0541	27.4419	18.4368	18.1559	27.731	2.50549	2.02562
Gohir.A09G172000	30.0278	5.57111	45.8732	29.4608	5.51204	35.3421	14.3796	3.97343
Gohir.A09G172700	7.44545	4.80416	12.9275	6.80147	8.96033	10.8346	5.72544	4.55335
Gohir.A09G175200	19.5319	13.9644	30.6517	23.9697	15.0986	34.6778	6.72501	6.69801
Gohir.A09G177400	3.58898	15.1139	26.5633	2.74478	22.2822	25.2376	0.0229124	0.235458
Gohir.A09G187900	9.74842	5.42871	18.2084	9.69448	3.53192	16.8774	3.03954	2.09057
Gohir.A09G190300	53.3759	61.1831	100.063	48.1451	52.8238	81.5652	39.8394	41.395
Gohir.A09G191100	4.40961	2.69917	7.35168	1.89923	2.46616	3.88733	0.208524	1.09819
Gohir.A09G193500	2.8217	2.09941	5.65105	2.27301	2.17723	3.96489	2.01786	2.03727
Gohir.A09G196400	14.7439	6.15841	28.3252	20.1815	11.4984	31.8117	13.669	4.49503
Gohir.A09G196700	1.57075	0	47.9007	1.75005	1.15685	6.86761	0.471172	0
Gohir.A09G197400	5.66812	7.04251	13.9765	6.16369	9.59361	11.0097	1.94154	3.21786
Gohir.A09G200800	4.37198	5.45613	8.63327	3.58078	5.11061	7.1747	4.31177	3.93114
Gohir.A09G213628	1.81753	1.86169	5.95671	2.76804	1.97102	4.61486	1.25427	1.52329
Gohir.A09G213644	3.30501	3.08453	10.1268	4.1163	4.67399	5.75904	3.36533	2.17387
Gohir.A09G213648	9.68432	5.52449	18.1727	16.0308	6.09801	17.5352	6.99967	3.726
Gohir.A09G216800	20.109	20.1762	34.5963	14.3848	32.9693	27.4801	2.55132	4.22649
Gohir.A09G230000	14.4939	16.3996	33.4226	13.4727	22.9602	27.9412	4.45092	7.35113
Gohir.A09G233400	12.2857	3.47501	18.5182	8.60515	5.00899	15.1812	5.58068	1.70243
Gohir.A09G238450	15.2668	11.5938	27.3516	12.8583	10.2808	17.5349	6.64461	4.52286
Gohir.A09G239400	5.15507	4.91104	9.76503	5.47228	4.31887	8.07058	3.58091	2.70463
Gohir.A09G244600	13.9253	9.37915	22.1841	8.45134	9.99231	14.7483	5.59916	6.42953
Gohir.A10G008100	10.7504	7.58552	19.51	10.5787	10.3615	18.8397	4.58385	2.01648
Gohir.A10G012640	21.93	26.1216	44.9509	15.7784	29.4703	42.0635	4.07852	4.90051
Gohir.A10G015000	1124.85	1076.45	2035.35	1450.06	1684.59	1919.42	763.982	1169.05
Gohir.A10G020200	7.42844	5.91772	11.2233	9.97614	6.45366	17.2902	2.88094	1.2975
Gohir.A10G024100	15.773	7.61742	31.59	11.3552	6.95406	18.8687	8.30866	3.83726
Gohir.A10G026300	1.893	1.23255	5.02428	0.439431	1.42829	7.19008	0.497596	0.483768
Gohir.A10G027500	19.2374	22.5309	36.5677	9.81618	12.2872	15.1783	5.53777	3.71001
Gohir.A10G028600	6.91765	3.69769	14.5821	4.24205	3.64874	9.6228	0.838792	0.541963
Gohir.A10G031700	2.32874	3.33538	5.63662	2.15392	1.24602	3.26558	1.35291	0.0333394
Gohir.A10G035800	8.26028	7.62521	12.4301	8.4902	7.50821	11.9366	4.45777	3.2745
Gohir.A10G042580	10.2807	9.30219	27.9332	11.8403	13.3179	24.6844	2.04582	5.22848
Gohir.A10G050900	81.3208	54.0909	163.579	94.5079	67.0717	127.383	85.6716	43.3242
Gohir.A10G052400	3.72207	2.31393	6.92182	5.45707	3.07423	5.6876	1.46603	0.648226
Gohir.A10G075400	3.64642	7.03407	18.774	3.81101	7.14106	15.2317	3.86701	6.26763
Gohir.A10G086400	17.4159	11.7057	40.7251	15.4701	18.379	24.0325	10.8231	11.333
Gohir.A10G087400	4.01558	4.84089	7.31747	4.3565	6.12621	9.48067	1.47602	0.589441
Gohir.A10G089400	8.70488	0	28.1775	9.69356	0.75465	16.4027	1.71207	0
Gohir.A10G091300	11.2444	15.5028	29.2226	8.37076	16.5982	21.2432	6.61392	8.35285
Gohir.A10G094000	3.03361	0	9.4272	3.6261	0	7.43239	2.17388	0.0114673
Gohir.A10G098900	7.53247	4.71364	16.1208	11.7899	11.0911	28.7405	1.82926	3.44177
Gohir.A10G099200	2.89552	2.49995	5.23714	2.66551	1.78133	4.37208	1.91064	1.2685
Gohir.A10G101605	11.0352	10.8979	24.5591	11.5799	17.6274	24.3091	7.72782	8.95689
Gohir.A10G107400	16.9199	10.9034	26.7367	11.9121	8.75	20.8048	10.5532	10.5474
Gohir.A10G117500	2.43327	2.41114	5.5009	2.12995	1.9752	5.45491	0.071915	0.121578
Gohir.A10G122401	2.42497	0	5.59532	3.55661	0	5.10482	0.896219	0
Gohir.A10G124600	2.36674	0.975195	5.13397	2.33952	2.70958	4.59894	0.077297	3.0603
Gohir.A10G124700	7.80179	7.2659	15.0817	6.76004	7.41399	12.0471	4.38331	11.3659
Gohir.A10G127600	10.0084	9.09347	23.7036	4.67936	8.92741	26.8016	0.313134	0.951403
Gohir.A10G132000	1.74575	2.18575	5.5717	1.7246	1.83098	3.14573	1.23548	1.30095
Gohir.A10G134300	7.20049	9.81806	17.0321	10.6601	11.7334	13.112	8.18679	9.45581
Gohir.A10G138500	14.1934	11.0395	24.0369	6.45843	8.38731	16.1706	6.22616	7.14423
Gohir.A10G146300	4.29032	4.57444	6.88242	3.10487	4.18302	6.74357	0.481411	1.06898
Gohir.A10G148200	11.2928	14.7316	44.2458	11.484	13.1485	27.3867	0.942824	0.633334
Gohir.A10G152900	89.9652	112.282	171.162	99.6636	121.088	139.649	50.8006	72.4099
Gohir.A10G154700	7.93751	7.31782	17.6813	18.3447	5.95602	18.027	2.64635	1.3781
Gohir.A10G161500	12.8364	10.5559	21.6064	20.9154	13.4923	19.7701	9.31375	7.13052
Gohir.A10G163000	14.9586	11.0707	22.4554	12.0553	10.5618	14.9199	7.82584	11.812
Gohir.A10G165500	5.55577	4.93346	9.92591	2.46836	4.52457	7.96844	0.744684	0.454666
Gohir.A10G168800	16.3372	14.1123	28.0188	12.0358	11.0307	19.3458	9.46562	10.0065
Gohir.A10G175300	3.90213	4.97679	11.1609	1.96449	5.1444	5.61986	1.35625	2.12016
Gohir.A10G185100	501.517	337.014	877.087	407.228	320.696	435.779	144.764	135.944
Gohir.A10G194300	3.91331	1.21131	6.50271	3.84025	0.669628	5.30904	2.14891	1.08131
Gohir.A10G202100	36.8742	35.3871	71.9042	22.505	19.6425	80.1433	5.59215	12.0991
Gohir.A10G205300	21.0446	19.039	39.3255	13.5743	23.8195	40.6936	5.70958	6.51785
Gohir.A10G208200	3.25142	2.63304	5.22872	2.68895	3.06986	4.0289	0.690816	0.437096
Gohir.A10G211500	18.8957	15.9291	30.0821	23.7914	20.8718	27.5712	13.8337	10.7624
Gohir.A10G218800	1.50679	1.80149	5.35171	3.69587	1.38313	5.75952	0.774505	1.77672
Gohir.A10G220600	6.4998	7.16324	14.401	5.72799	6.66448	13.0638	1.34991	1.89835
Gohir.A11G001200	3.65013	4.68548	11.4153	2.1396	2.42107	12.115	1.44787	1.22378
Gohir.A11G002800	19.7164	19.5706	34.1155	18.3881	17.8148	24.3547	10.5927	12.3396
Gohir.A11G005900	8.95373	9.15301	18.17	11.9377	12.4054	16.9447	6.99819	8.2386
Gohir.A11G006200	16.3374	15.4769	26.7878	12.4259	12.4568	22.7339	4.60309	6.01224
Gohir.A11G015300	13.3965	11.9549	24.5282	15.1075	10.5106	19.238	9.46596	5.89527
Gohir.A11G017900	1.91389	1.92976	8.79336	2.19695	2.06063	3.82139	1.67567	0.956655
Gohir.A11G027400	11.3627	9.63016	19.3644	8.83998	6.40529	13.6336	8.264	5.22084
Gohir.A11G027700	14.3505	14.612	24.4219	11.9514	18.9417	21.7681	8.60412	7.38908
Gohir.A11G028100	17.2364	16.5585	28.0998	13.3593	19.2716	21.1403	9.09088	13.672
Gohir.A11G031600	9.71691	9.63362	20.5208	7.24437	10.7843	23.1941	2.53978	2.28045
Gohir.A11G031601	26.7969	13.8061	46.2268	13.7298	20.0306	48.4361	7.72096	5.89327
Gohir.A11G035400	7.74125	2.46141	12.6006	6.44181	2.63146	12.3228	4.50981	0.0968391
Gohir.A11G036600	3.00861	5.1392	8.44881	5.35602	5.19933	7.34408	2.26752	1.1455
Gohir.A11G038500	33.5218	39.0695	59.3863	41.38	55.9511	59.3606	16.3466	19.1548
Gohir.A11G042000	12.6721	11.3366	23.912	12.0798	12.8564	19.1703	9.54015	13.2576
Gohir.A11G045100	31.1802	15.0985	50.1673	15.204	26.4062	52.9975	3.1473	5.71562
Gohir.A11G045400	3.25515	2.75309	8.12975	2.04664	2.54497	10.0033	0.532671	0.0711659
Gohir.A11G054300	7.44926	6.72707	12.3441	7.99641	5.08103	9.20621	5.41197	2.46614
Gohir.A11G054700	0.7458	4.37985	11.122	0.49077	3.62763	6.03198	0.157073	2.38646
Gohir.A11G059700	20.7882	25.6867	39.6878	16.9696	25.243	34.1275	17.6599	17.7233
Gohir.A11G060000	12.4663	9.84866	22.7098	13.1832	10.4579	18.2416	8.63627	9.65188
Gohir.A11G071600	5.14541	3.96604	7.89908	4.34617	3.62891	6.1462	2.30703	1.62596
Gohir.A11G076000	19.0382	17.7094	29.4537	16.9675	12.1072	23.4487	15.5775	10.6779
Gohir.A11G076100	11.8544	10.1387	18.9818	28.484	15.8732	36.7037	62.1963	62.5182
Gohir.A11G076300	4.73491	0.731757	10.3787	2.78275	0.0336698	5.95315	0.511517	0.0290348
Gohir.A11G088000	51.2045	50.7227	99.3875	79.7959	70.0597	99.7669	16.4823	13.9632
Gohir.A11G089800	9.81105	9.84359	18.193	10.9724	14.1693	14.8958	11.5591	12.7808
Gohir.A11G089866	26.5476	26.6669	42.708	18.6558	27.9902	33.3128	16.7648	15.3695
Gohir.A11G090200	3.66494	3.28086	6.55891	3.24178	6.13157	5.6923	2.01893	2.2664
Gohir.A11G091800	9.69792	8.38384	15.2824	4.85193	8.8823	10.8851	2.59436	3.76534
Gohir.A11G097700	17.1183	10.1905	26.9451	12.7168	7.87728	17.5507	2.91773	2.08013
Gohir.A11G108300	6.98815	5.7676	10.79	5.36092	5.24962	6.48667	2.56413	3.38133
Gohir.A11G108600	7.6669	7.26966	12.4198	4.36571	6.65974	6.78784	2.57265	2.77516
Gohir.A11G109100	12.2522	11.6838	20.8844	8.19749	11.1248	17.7337	9.3265	7.82259
Gohir.A11G110000	2.76999	0.656615	6.15566	2.61925	0.72369	4.09736	0.356631	0.299824
Gohir.A11G112700	4.28557	3.43275	6.5568	2.92387	3.35659	5.73733	2.04761	2.64039
Gohir.A11G117600	7.17282	7.29047	11.7286	6.35696	7.13617	8.64157	4.67905	7.31972
Gohir.A11G126600	47.7261	48.7004	149.526	48.9672	47.5588	115.762	30.5102	27.2071
Gohir.A11G132300	16.7458	16.4376	32.5202	17.2241	17.1057	23.66	14.4511	16.488
Gohir.A11G132400	18.5133	20.9831	33.2186	23.7822	15.8644	35.2409	15.2823	11.4046
Gohir.A11G132900	0	0	39.7873	1.12908	0	25.9413	0	0
Gohir.A11G134000	3.9117	3.18107	6.33376	2.83651	2.73929	5.39046	0.634078	0.536303
Gohir.A11G134700	7.95632	4.28249	13.2928	3.89977	5.23222	9.85167	0.0161939	0
Gohir.A11G136200	8.91192	7.31081	14.0084	5.18403	7.21117	10.0555	4.3114	4.67033
Gohir.A11G136300	9.21298	8.91439	17.434	9.75428	8.66546	16.8545	7.66245	10.7705
Gohir.A11G140500	10.0758	4.50609	18.3396	6.90945	11.0408	10.9011	3.27196	6.16711
Gohir.A11G146800	29.0062	34.2124	52.996	22.417	31.2312	62.2201	5.59965	6.04939
Gohir.A11G146900	5.37794	1.90592	9.33043	9.00128	3.4859	13.2318	5.20739	2.12582
Gohir.A11G151200	239.232	135.532	494.684	127.775	145.738	466.219	207.869	174.043
Gohir.A11G157200	4.22883	3.11162	7.27445	3.91936	2.9343	7.32151	1.26575	1.81653
Gohir.A11G167600	2.53256	2.82865	5.1476	3.50474	2.62634	7.37841	0.421377	0.227059
Gohir.A11G167900	42.1602	35.0945	67.1763	24.8205	55.6531	56.1221	4.35104	3.57077
Gohir.A11G169100	6.6342	6.08845	14.077	7.50417	11.5803	14.8277	2.06598	6.20007
Gohir.A11G169600	87.9192	29.2091	152.524	93.4594	31.7151	149.738	96.2681	45.0112
Gohir.A11G171500	2.67803	2.07296	6.47009	2.44909	1.62115	4.56825	2.24404	2.11354
Gohir.A11G176700	5.646	4.1884	8.50935	4.35539	3.86065	7.84056	2.86898	3.69303
Gohir.A11G177700	5.67211	4.81044	10.0896	6.17428	5.93204	10.0851	5.45943	4.07076
Gohir.A11G185800	3.06837	3.09612	6.4493	4.06248	3.14563	5.36416	1.96859	1.19712
Gohir.A11G186400	7.58298	1.68214	21.129	6.22455	6.37376	12.5318	5.10933	0.296548
Gohir.A11G189400	9.61649	11.5669	18.7695	6.38018	10.0549	11.2974	2.57317	3.28355
Gohir.A11G199633	8.51319	9.27484	14.4721	16.1879	11.9451	19.3254	15.8119	27.1218
Gohir.A11G202000	11.2068	7.98256	20.8112	7.33355	11.1951	19.414	4.89986	3.601
Gohir.A11G205450	3.39742	2.77099	5.16897	2.4119	3.64745	5.24415	4.04793	2.22368
Gohir.A11G207500	13.8905	4.31409	30.6997	19.9966	14.0574	32.1641	3.51788	1.35675
Gohir.A11G209700	4.62535	3.48035	6.97877	3.83397	3.4762	5.49033	2.81975	3.20777
Gohir.A11G210300	3.18233	2.69566	5.23478	3.11964	3.29386	3.8868	0.62512	1.2081
Gohir.A11G214700	26.3939	24.4271	44.141	24.5359	28.2972	38.5076	19.2034	14.0734
Gohir.A11G215500	7.72283	6.18647	12.0499	7.72591	4.81069	11.0662	4.28618	3.51398
Gohir.A11G216400	8.42319	7.65229	19.2798	5.6558	6.89424	16.9702	1.43007	2.41399
Gohir.A11G216500	3.58723	17.9999	38.6457	1.59567	21.7261	38.8505	0.959333	3.22857
Gohir.A11G220100	5.07292	4.66134	8.2676	3.64606	4.0123	7.61911	3.7237	4.03471
Gohir.A11G224100	9.30992	5.63593	14.0073	5.53292	5.69261	10.0709	3.96875	2.24942
Gohir.A11G227600	3.49635	3.12949	6.85122	1.89349	4.68316	8.11467	0.661568	0.639276
Gohir.A11G229800	24.6933	20.8562	41.7736	22.8057	18.6603	34.9523	13.2631	10.0472
Gohir.A11G229900	1.6582	2.24135	5.54712	2.38249	3.42424	4.0812	0.892335	1.21675
Gohir.A11G237400	10.5192	7.08964	18.0247	9.36419	10.5961	21.0015	7.74582	6.21899
Gohir.A11G240400	4.51303	4.75903	7.28529	4.70266	5.68957	6.33116	4.60224	2.64747
Gohir.A11G240600	1.38881	0.950817	7.05925	1.41582	1.9149	4.70905	0.148158	0.305299
Gohir.A11G250900	4.95315	2.94103	7.80523	5.53136	5.94878	6.11087	2.26433	2.98413
Gohir.A11G253900	4.03493	1.52492	7.33578	7.6029	2.54405	9.69403	3.26561	1.20748
Gohir.A11G255100	7.41294	6.11339	12.3882	6.465	6.98153	10.5334	3.79804	3.90456
Gohir.A11G260500	11.4509	7.39342	18.7883	12.5321	12.6541	19.0181	7.11146	6.47077
Gohir.A11G274200	59.0239	58.9999	111.052	35.5365	62.4339	90.9778	9.69161	25.1746
Gohir.A11G274800	3.66166	3.29308	5.7839	3.06538	2.58905	5.58203	1.4486	2.4537
Gohir.A11G318100	2.45538	2.37349	65.365	0.56392	10.9396	84.1659	0.0355051	0.469299
Gohir.A11G320250	1.08635	0.530065	15.1063	1.37541	0.095156	15.5035	0.279339	0.887127
Gohir.A11G321700	14.561	19.7833	31.4405	8.25565	19.4252	35.4036	2.38643	4.77463
Gohir.A11G329000	1.61376	3.52439	6.37594	1.38851	3.32729	7.13572	0.296207	0.152923
Gohir.A11G329300	14.3416	13.4393	24.8205	10.6308	12.2686	17.4259	8.78862	9.59974
Gohir.A12G013300	14.903	18.7456	29.5948	16.5949	20.0221	28.3953	6.01556	8.51373
Gohir.A12G015600	5.79814	3.65485	12.3976	3.77313	1.85569	9.18426	3.92544	4.46565
Gohir.A12G016600	10.6264	8.37698	21.919	19.2705	12.8989	25.5695	15.6667	8.14701
Gohir.A12G020300	6.91655	7.75867	13.2991	10.059	11.6005	14.0189	1.08304	0.0832777
Gohir.A12G021900	4.05968	3.64163	10.4995	5.8815	3.8456	7.29742	4.63382	1.7025
Gohir.A12G023600	5.13384	4.50981	9.70436	5.71438	4.28517	6.71014	3.08136	2.47984
Gohir.A12G027000	8.14275	3.07574	12.5196	2.17897	2.84338	7.31686	0.318568	2.32396
Gohir.A12G027850	33.1394	22.3849	57.523	36.6407	26.3297	41.9791	26.0823	19.4578
Gohir.A12G032200	40.3218	30.8281	80.5662	30.0779	33.2968	47.7375	22.8783	18.4677
Gohir.A12G038100	3.22453	2.7001	5.00766	3.09809	3.70034	5.6906	1.43809	1.6525
Gohir.A12G041600	6.13042	5.48271	10.4004	6.34357	4.61627	5.55286	2.27856	1.45983
Gohir.A12G042801	4.62635	1.69003	7.88351	3.11247	3.32938	5.98482	2.22255	1.00931
Gohir.A12G044500	20.0157	18.9942	32.4843	22.6218	23.1921	31.8263	17.6013	15.2696
Gohir.A12G049400	10.4515	3.58349	22.9489	12.0535	4.07967	20.2926	1.86999	1.52139
Gohir.A12G051400	7.29256	10.6726	18.9135	4.91906	11.2954	8.83384	3.79345	3.29648
Gohir.A12G052900	10.9407	6.40677	22.3597	11.2219	5.77528	14.6921	8.05196	4.0102
Gohir.A12G057400	2.99731	0.330081	7.02973	3.22211	1.12398	3.99571	2.47476	0.645737
Gohir.A12G058400	6.11623	6.10776	10.553	4.57664	6.09602	7.53853	3.99138	4.32913
Gohir.A12G066400	9.66811	0.0416368	16.6992	7.35907	0.0875375	17.0975	1.73924	0.0178298
Gohir.A12G069100	7.52694	4.01758	11.8304	7.35452	5.76654	9.90593	2.40543	1.99798
Gohir.A12G074200	2.9869	3.79061	5.7275	2.17111	4.21677	4.9169	2.55586	2.23829
Gohir.A12G074400	4.01128	1.27268	7.70846	3.57099	4.35741	7.04123	2.87176	1.43385
Gohir.A12G075100	3.58753	7.02235	14.2364	1.52534	6.25586	8.47574	1.02185	3.48133
Gohir.A12G092200	17.7379	16.4203	39.3655	11.6033	18.5179	26.8986	6.96138	8.7166
Gohir.A12G098000	4.31202	0.360093	41.9148	0.295423	0.191853	15.7364	0.0326321	0
Gohir.A12G101100	0.313362	0.852895	10.0509	0.223614	0.870866	9.3504	0	0.0114839
Gohir.A12G101800	12.0646	8.92753	19.0814	12.1953	17.0603	16.758	7.41144	10.9385
Gohir.A12G101900	11.7143	1.75788	19.0361	7.34304	0.836615	13.9664	1.6314	0
Gohir.A12G107400	8.32303	7.53029	16.7407	10.8565	8.54506	15.0617	6.9547	9.90525
Gohir.A12G109600	17.3284	21.146	35.0384	22.8496	22.4568	33.1582	7.39949	6.25338
Gohir.A12G115200	15.9899	9.61436	24.7045	21.5966	12.8409	31.3161	7.78267	2.98412
Gohir.A12G115300	3.76197	0.674423	6.42499	3.72752	1.09144	5.59651	1.53375	0
Gohir.A12G121100	200.489	156.016	344.437	181.776	175.636	234.311	283.892	362.348
Gohir.A12G124600	5.56351	3.5861	11.268	3.76797	1.76902	6.70315	3.67927	3.06225
Gohir.A12G128400	2.44309	1.6899	6.08054	2.14268	1.85821	4.32026	1.08498	2.4147
Gohir.A12G147100	9.79211	10.515	17.1593	10.1469	12.2803	12.8869	6.71017	6.74789
Gohir.A12G149400	7.09298	5.30945	16.5435	5.03342	10.3676	11.1051	3.794	2.83762
Gohir.A12G159200	5.29567	2.50964	8.9224	8.84267	4.22628	6.91115	1.81846	1.47342
Gohir.A12G160900	5.62732	6.54952	10.9002	6.63318	8.88851	9.41807	5.10189	5.74787
Gohir.A12G167900	10.7374	8.27751	17.6959	8.93634	9.61144	11.9526	6.11339	6.72654
Gohir.A12G169200	3.17692	4.48036	8.3435	4.86598	4.68086	5.9051	0.206356	0.463551
Gohir.A12G172900	8.65838	6.67795	15.83	9.5638	5.89189	14.7594	6.19884	5.71467
Gohir.A12G175160	9.10944	6.61139	13.8783	7.98919	7.31874	14.7169	4.24272	5.86658
Gohir.A12G176700	6.17736	2.68037	9.28481	3.78671	3.07515	6.38344	3.42641	2.06786
Gohir.A12G178500	50.073	62.1277	111.01	21.0174	64.3347	63.693	2.05775	2.25033
Gohir.A12G178550	7.22893	0.53035	18.422	4.95612	3.3778	16.4316	0.168923	0.149227
Gohir.A12G182300	5.45899	4.04516	9.22167	4.87223	3.97341	8.34238	1.96918	2.75118
Gohir.A12G183000	2.62579	1.71107	6.77833	4.35292	3.09177	5.66277	2.08665	1.21259
Gohir.A12G184900	4.69928	5.25148	8.33368	2.67181	4.06703	4.39298	2.12585	2.5545
Gohir.A12G188300	8.27587	5.61923	18.2189	8.1617	5.0816	11.9055	7.68254	4.80999
Gohir.A12G188500	3.73517	3.00343	6.59892	2.44225	3.50259	5.75749	0.853974	1.10283
Gohir.A12G198100	3.22201	3.21929	8.05426	3.53606	4.50502	5.80884	2.08541	3.51273
Gohir.A12G203200	2.43772	3.51933	11.1063	5.38607	1.03358	4.6479	6.77738	7.70269
Gohir.A12G204400	4.5606	5.08878	8.4877	4.18541	6.70198	9.62449	1.24904	2.42426
Gohir.A12G205900	3.94767	7.23998	11.4022	5.1807	5.48815	7.44211	3.22952	3.94496
Gohir.A12G208800	3.17024	0	13.5125	7.55253	0.2188	17.1886	1.03945	0
Gohir.A12G214300	1.01897	1.39316	20.1852	1.08986	1.64888	2.74762	0.375275	0.0363366
Gohir.A12G224300	9.1824	4.0964	13.8664	10.9266	6.8629	14.4113	4.63142	2.18574
Gohir.A12G225400	7.43013	7.86497	12.2013	7.60672	8.05479	9.18436	6.72508	5.31659
Gohir.A12G230900	9.74565	8.49784	18.4671	12.8184	8.66384	16.977	8.53197	6.3235
Gohir.A12G231200	1.81133	1.22253	7.99078	4.1478	2.72464	6.34823	12.0325	9.72509
Gohir.A12G243000	6.32504	4.50195	12.5893	6.15473	6.07407	12.5324	2.78774	2.60387
Gohir.A12G245500	1.53782	0.983429	5.16941	0.638661	0.65156	4.05659	0.083884	0.360241
Gohir.A12G251000	19.5836	20.4684	35.7475	22.3555	20.37	28.4647	16.4171	18.6639
Gohir.A12G253700	2.76302	1.00476	6.90792	0.461628	0	3.098	0	0.0141557
Gohir.A12G254000	8.74296	4.66636	13.3651	4.85999	5.25568	8.77426	4.42377	5.59305
Gohir.A12G255100	1.27714	1.20005	7.28072	0.599712	0.164353	5.62181	0.275108	0.17224
Gohir.A12G259900	5.58026	3.93217	8.41563	3.63654	3.54059	6.92601	3.90368	3.50402
Gohir.A12G262400	15.4561	15.1458	28.3862	11.872	12.693	26.9955	4.09401	3.37332
Gohir.A13G012400	9.92396	5.08892	22.1745	15.7354	9.53111	23.8306	7.49094	5.34649
Gohir.A13G013300	11.8188	14.4843	31.2032	7.95211	20.422	29.4877	0.989993	1.81895
Gohir.A13G013600	1664.83	41.4376	2797.17	860.821	123.549	3204.09	45.1176	42.3882
Gohir.A13G017600	31.89	26.6961	50.8871	43.2468	37.9738	71.4887	44.0808	69.9107
Gohir.A13G020200	3.12961	3.22207	5.32031	5.26737	7.85286	5.63846	8.17773	14.6951
Gohir.A13G024600	7.11547	6.3582	10.6765	7.16896	6.24364	9.5921	5.05589	3.80095
Gohir.A13G025700	11.0584	10.4867	20.3282	8.69116	15.5535	24.2791	10.2479	4.82451
Gohir.A13G026300	5.75674	5.12225	10.7942	4.36421	3.82563	9.21545	3.00641	2.51552
Gohir.A13G026500	17.6064	20.5241	33.5036	14.1267	26.5969	48.7602	4.78527	6.8841
Gohir.A13G027600	4.5336	9.41113	18.5026	11.8596	12.6766	21.8372	3.18729	1.9271
Gohir.A13G031500	12.1603	11.6817	19.1224	14.5599	11.9525	18.9439	12.4855	15.9553
Gohir.A13G034200	3.43003	2.50059	5.33873	2.88369	4.70278	4.11921	1.65817	1.68881
Gohir.A13G034500	10.4667	9.48869	16.2239	7.29931	11.2515	11.3104	5.57909	6.92526
Gohir.A13G034700	23.5772	14.2394	41.9562	20.3387	13.5537	29.1554	14.7288	11.4312
Gohir.A13G037600	2.76878	5.48933	9.05138	4.3577	3.24314	9.00835	2.50614	3.28792
Gohir.A13G039600	13.3693	8.0939	27.4983	10.4998	12.1099	19.1442	8.81525	13.2281
Gohir.A13G055900	12.7929	9.58802	22.2541	7.72046	6.44533	14.518	7.24959	2.12589
Gohir.A13G057200	5.33383	5.61475	10.2191	5.97863	4.98764	10.2873	4.03465	1.98296
Gohir.A13G057900	15.1519	6.53272	23.2457	16.9374	5.30316	19.9874	14.0391	1.21656
Gohir.A13G062200	5.75272	3.29981	9.62358	3.17401	4.9559	11.136	1.62117	0.231982
Gohir.A13G064900	3.0063	2.67535	5.2344	3.90251	3.14491	4.78212	3.91633	4.12561
Gohir.A13G065700	6.96307	7.01378	12.1835	5.6357	7.86312	10.6735	5.19229	7.19761
Gohir.A13G078600	3.55125	3.2149	9.21684	4.83846	2.55687	23.314	0.15484	0.213065
Gohir.A13G082900	0.880096	0	7.11151	0.976596	0.189871	8.82671	0.815365	0.246887
Gohir.A13G085700	1.96342	0	7.15518	1.00876	0.060636	3.71595	0	0
Gohir.A13G088800	4.71544	5.47731	9.26982	3.90864	8.93717	8.14027	1.16037	2.11564
Gohir.A13G089500	5.46966	0.550895	8.74983	3.26452	0.722401	7.25533	2.82633	0.464047
Gohir.A13G090000	3.70074	2.84074	6.5072	3.37867	2.54266	4.68263	1.70246	1.06187
Gohir.A13G094200	5.6487	3.15754	16.3625	4.63201	3.58006	11.969	1.22527	1.72183
Gohir.A13G096900	4.27531	0.399478	12.4553	5.36588	0.707434	13.6907	0	0.0350965
Gohir.A13G107000	3.3828	1.0307	7.72375	4.04833	1.06415	5.01599	0.769092	0.90873
Gohir.A13G112600	2.61223	3.3356	5.00593	1.72559	2.27704	4.84732	0.483208	1.01232
Gohir.A13G114500	21.133	25.9788	46.5603	18.974	29.5089	37.3038	5.7418	6.66448
Gohir.A13G119000	5.25979	5.50981	10.3813	5.10522	11.8066	9.73831	0.464375	1.05295
Gohir.A13G119500	4.18027	4.10539	13.1772	1.71716	7.29591	8.89551	0.792029	0.507895
Gohir.A13G120500	4.6284	2.23185	8.17348	1.33136	4.58089	4.0118	0.34049	0.900149
Gohir.A13G122300	16.4513	20.1439	48.5297	28.8239	18.0285	61.9269	6.36869	2.35337
Gohir.A13G138400	6.45073	7.98715	12.3827	3.95139	5.8758	7.49486	2.33339	5.0347
Gohir.A13G139500	11.5546	15.7601	31.2531	12.0184	16.0795	41.3122	9.33292	13.1529
Gohir.A13G146200	8.50768	13.895	24.3696	10.4974	11.1771	21.5523	4.08913	7.14912
Gohir.A13G147800	6.61213	4.91724	10.2101	5.0625	4.92272	9.245	2.21697	2.11245
Gohir.A13G154400	5.08071	4.06604	10.3097	4.97097	4.50277	9.18381	3.88796	2.6438
Gohir.A13G163800	3.83846	5.41766	9.32223	4.0268	6.69771	8.20026	3.68354	6.0582
Gohir.A13G164000	7.33089	5.13749	11.9285	5.91129	6.70188	9.67852	0.96815	0.777385
Gohir.A13G164600	32.4813	29.9257	57.7293	54.2548	42.9829	78.1745	68.097	52.0975
Gohir.A13G165200	10.4303	10.1529	18.0476	8.13207	11.1907	10.7805	6.07543	4.80408
Gohir.A13G166900	9.7863	8.0728	17.2131	10.5944	12.0958	21.6341	12.837	2.59176
Gohir.A13G181300	7.68403	4.78001	18.5463	9.1213	5.89445	18.6399	1.37142	0.0537265
Gohir.A13G184500	41.825	4.05578	69.3718	59.4382	3.46915	72.8739	8.2157	1.021
Gohir.A13G187300	2.85201	2.63736	5.816	2.33774	3.0622	4.76476	0.565318	3.21069
Gohir.A13G190600	12.9705	17.6869	37.5209	9.7175	30.0477	34.7733	1.11623	4.39464
Gohir.A13G215000	2.55125	3.38767	6.10562	4.06121	3.64819	4.41057	3.0487	2.19118
Gohir.A13G223900	13.482	6.22909	31.4178	7.72159	15.8882	19.3864	0.29566	0.365959
Gohir.A13G224700	8.59507	5.84184	16.1099	6.29042	9.92255	11.035	4.42945	3.74425
Gohir.D01G001900	90.1775	67.7194	192.982	120.632	64.2301	279.068	35.74	14.8827
Gohir.D01G004300	9.34639	9.08948	19.5238	7.1509	10.6824	19.4128	4.26789	7.3364
Gohir.D01G005800	5.91259	5.22551	9.24508	8.28293	6.4984	7.68756	15.1173	11.4594
Gohir.D01G006500	4.56733	4.70441	8.03048	5.08364	5.62317	4.10013	1.36324	2.31962
Gohir.D01G008930	13.9143	17.1665	28.5239	17.2728	19.2897	22.6595	10.6541	11.6824
Gohir.D01G016500	4.38286	6.543	14.0534	7.49167	6.66627	9.9894	7.2189	9.6714
Gohir.D01G027200	40.9436	32.4145	84.2321	31.3304	36.5983	73.7552	12.8358	11.6461
Gohir.D01G030100	5.76076	6.10347	9.46611	6.44094	5.93532	11.2692	2.17181	2.52654
Gohir.D01G045400	7.40968	6.44014	12.0371	4.36951	7.64583	9.21139	1.29568	1.9445
Gohir.D01G046000	2.40263	2.02082	6.22129	2.60833	1.98971	3.53015	1.23127	0.325431
Gohir.D01G057933	8.76784	2.17114	26.2529	2.53932	0.0325896	7.34856	0	0.0199247
Gohir.D01G065900	13.0858	4.02912	21.2286	10.0424	5.71194	21.8844	7.92553	3.35046
Gohir.D01G066500	15.042	7.47221	24.4315	19.2947	13.1833	19.6284	28.6026	22.5062
Gohir.D01G066801	104.625	34.9834	180.662	27.95	67.3791	98.6252	18.364	45.5436
Gohir.D01G067000	10.7371	12.9791	28.0324	7.10821	13.7925	21.224	2.31762	3.73355
Gohir.D01G067600	7.141	6.33052	14.3161	7.88624	7.49272	18.9982	2.19692	1.5613
Gohir.D01G077200	4.98956	5.21678	9.00568	6.51915	5.15507	7.63246	4.11653	2.86227
Gohir.D01G077400	7.1133	5.30154	12.4057	3.86898	4.52259	15.0316	0.73656	0.857415
Gohir.D01G079000	8.71522	9.70853	25.3684	7.86228	11.231	20.105	7.12129	7.0617
Gohir.D01G081300	9.53871	8.78593	14.7242	5.99444	6.46768	10.4175	2.23089	5.08894
Gohir.D01G086600	15.3755	11.8947	23.8148	18.6318	13.4769	22.5922	13.8879	12.2476
Gohir.D01G086950	4.62537	6.26006	10.3167	4.25952	4.7301	7.19954	2.36855	2.40955
Gohir.D01G089900	12.5958	8.05039	19.0297	9.19695	10.918	17.5351	9.09464	7.1706
Gohir.D01G094400	12.1713	11.9419	22.9025	13.0957	10.1473	19.3936	7.40891	6.90578
Gohir.D01G096800	2.11891	2.10975	5.42094	1.38919	0.592457	2.64203	1.46168	0.089674
Gohir.D01G097600	17.8836	11.395	44.1591	8.48683	23.873	28.4865	2.01993	4.05633
Gohir.D01G099300	5.48556	4.66179	10.6671	4.10381	4.75896	10.6104	4.27674	3.10271
Gohir.D01G110548	23.1705	9.71125	36.7116	16.7552	10.8458	27.199	6.05689	6.36915
Gohir.D01G117700	5.61457	5.91623	8.89995	4.41989	7.31064	5.17288	2.62553	2.80679
Gohir.D01G119500	5.58892	4.52468	11.6116	6.90635	7.24404	12.2346	3.06457	2.01718
Gohir.D01G121100	33.3364	19.7722	76.3141	18.5334	10.8125	52.1429	2.99024	3.76139
Gohir.D01G123500	4.45365	2.67414	8.01329	4.00432	1.94167	6.58535	3.99372	1.30235
Gohir.D01G133000	2.46397	0.647622	7.05218	4.15097	3.05024	5.28364	1.69241	1.62723
Gohir.D01G136700	4.93625	4.48161	7.62732	4.22555	5.33865	5.29617	1.8048	0.881343
Gohir.D01G139200	7.42514	8.67764	13.2944	6.36953	6.06083	9.32752	4.09203	3.87349
Gohir.D01G143900	9.47927	0.0504765	42.1767	6.38035	0.924184	22.6562	3.31931	0.177999
Gohir.D01G146800	11.9575	6.81831	20.2702	10.3549	10.1316	31.7947	4.7003	4.63523
Gohir.D01G150800	6.17105	5.28877	9.44491	7.23008	8.54583	7.35612	3.93561	5.17547
Gohir.D01G151900	3.98379	2.86244	10.9023	3.90545	2.47356	8.12643	1.69804	1.0605
Gohir.D01G157700	9.88748	12.3813	19.9523	15.1332	15.7328	23.4913	14.5872	8.64663
Gohir.D01G163300	6.32525	0.523085	13.7917	1.24947	3.22978	11.9745	0.187443	0.358281
Gohir.D01G173300	5.07273	4.31578	7.77366	5.66526	7.55584	5.90256	1.66914	2.06556
Gohir.D01G175001	2.50359	1.90177	5.20972	2.01353	2.76052	6.27331	0.842256	0.724732
Gohir.D01G177900	4.26088	3.56137	8.0056	2.88847	3.3939	8.23059	4.75289	2.91676
Gohir.D01G181000	14.0672	10.5914	23.1409	12.2328	16.0931	15.2889	5.63971	7.71471
Gohir.D01G183700	6.20066	6.32667	10.8189	5.4443	5.95935	7.82176	5.2688	2.1576
Gohir.D01G185000	6.57808	2.95123	15.8773	4.74331	3.50844	6.82829	4.30989	2.7815
Gohir.D01G188000	5.97322	4.14238	12.8291	6.53908	4.97261	8.97773	3.40322	5.05453
Gohir.D01G191700	3.87232	1.26429	6.53985	3.01117	0.46028	6.05025	1.22528	0
Gohir.D01G222000	3.85879	4.27735	15.3334	3.03458	6.74782	8.51563	3.01138	2.7195
Gohir.D02G003000	13.7745	8.405	23.0001	10.6198	7.84913	19.1316	7.17915	6.34767
Gohir.D02G003100	26.891	16.0704	44.0787	29.5013	26.1277	27.1069	8.06726	4.82745
Gohir.D02G006200	25.3045	17.7566	61.2727	13.323	38.1272	73.1582	0.547582	1.62861
Gohir.D02G007300	23.1558	19.5918	47.1317	20.7133	23.3822	38.8047	4.19491	4.92807
Gohir.D02G009200	5.19369	4.78771	8.37539	3.89494	5.77705	7.4158	2.89432	4.26624
Gohir.D02G017500	6.17638	2.14852	21.8455	6.7606	0.087635	34.8297	3.93358	1.5797
Gohir.D02G020200	11.4816	8.41851	18.0605	5.61566	6.58286	22.2509	0.206372	0.468475
Gohir.D02G021700	38.6758	27.4045	80.8983	41.7197	34.5879	70.8668	11.0322	7.50433
Gohir.D02G028400	6.40229	3.53437	10.5173	5.58497	4.66952	8.15439	4.15934	1.05637
Gohir.D02G032200	10.5747	10.0463	19.9053	11.807	13.1242	18.1797	7.33213	7.63638
Gohir.D02G036300	2.32934	0.941276	5.13033	1.412	0.848338	3.21708	1.6233	0.0908551
Gohir.D02G036400	17.6765	21.2647	35.8802	22.1855	22.5207	42.3853	16.3866	11.099
Gohir.D02G038500	7.63666	8.11322	12.4229	5.58538	5.9902	6.26813	3.48847	1.34669
Gohir.D02G040800	30.7219	27.3531	46.441	11.5842	26.4378	51.9624	5.29906	4.94746
Gohir.D02G041400	5.40902	2.90677	9.61478	4.36897	6.23213	7.06482	3.1562	1.91203
Gohir.D02G043500	8.81705	10.295	23.2977	7.57758	10.3741	17.3018	5.07908	5.39985
Gohir.D02G063500	5.54903	4.00232	9.62186	5.88052	4.93702	7.37577	3.64687	2.63552
Gohir.D02G065300	11.4397	6.93906	19.318	8.66608	11.0251	19.3395	0.997212	0.164841
Gohir.D02G068500	5.33794	5.99339	12.0968	7.41932	4.80179	13.2286	1.44266	1.23426
Gohir.D02G071200	6.23839	8.35432	14.0756	6.94752	6.1758	17.1649	0.254047	0.78074
Gohir.D02G073000	517.912	113.243	933.436	113.578	96.2715	360.611	58.2195	26.2629
Gohir.D02G074301	6.75816	7.77426	12.3415	7.52402	5.98119	11.1706	4.23408	4.84596
Gohir.D02G075300	12.4815	16.7804	32.0204	8.08376	13.6877	22.5252	2.92681	1.80802
Gohir.D02G078900	4.57812	2.53266	8.66638	3.27422	2.84482	4.78521	2.93171	2.60154
Gohir.D02G079100	12.8172	19.0779	40.5234	11.0634	17.6816	36.8817	2.48171	5.2009
Gohir.D02G087400	1.50401	0	5.30199	0.87246	1.48538	2.95571	0.119925	0.105071
Gohir.D02G089800	9.9689	9.51887	17.446	8.79604	8.69471	18.0969	8.02967	10.478
Gohir.D02G090200	119.927	26.7629	181.622	106.972	21.1308	134.622	2.90325	4.82651
Gohir.D02G090901	9.11753	9.46325	14.9433	5.87966	11.4295	7.73791	1.38837	3.10928
Gohir.D02G094800	14.7445	11.1125	25.24	19.5191	13.606	23.4458	20.8459	14.2991
Gohir.D02G098633	8.14466	7.5566	14.0981	5.60013	7.05409	10.4369	2.96936	4.05689
Gohir.D02G101300	15.6202	13.2055	26.0631	15.2863	17.217	27.3799	10.2953	10.1971
Gohir.D02G103700	8.23696	8.75019	15.199	6.34453	9.54271	9.55044	5.54852	7.33613
Gohir.D02G111100	4.91209	4.84113	11.0437	3.29961	4.22638	7.31003	2.98111	2.53886
Gohir.D02G114000	8.03552	7.62775	12.3596	8.23391	9.53238	10.6285	5.7886	5.11667
Gohir.D02G114900	7.92757	4.62076	13.403	4.87363	3.90503	9.74456	1.99995	4.05396
Gohir.D02G115700	1.84902	2.78959	6.51258	3.72399	1.87681	5.27001	0	0.0354965
Gohir.D02G120200	4.01896	2.7822	6.68482	4.00599	2.46957	5.70298	2.55194	2.8609
Gohir.D02G122100	117.584	165.33	423.882	66.7368	240.561	197.128	35.6743	61.0139
Gohir.D02G122500	5.55326	4.92213	12.488	4.45915	4.3823	8.862	2.03074	1.89301
Gohir.D02G134200	7.42084	0.14801	12.3607	7.75625	0.316509	10.407	3.61271	0.121639
Gohir.D02G136500	32.9607	28.6108	51.8558	31.7621	32.8731	41.5865	28.5965	38.5395
Gohir.D02G139900	5.95158	5.81555	9.34107	6.01276	7.77116	9.54006	3.33637	2.82245
Gohir.D02G151000	5.05254	4.7282	7.68602	4.57425	4.41343	7.19237	3.38063	2.89474
Gohir.D02G151800	5.82826	6.01013	9.94767	5.85382	4.63194	6.26565	3.54544	2.54345
Gohir.D02G152800	5.52613	4.05531	8.99096	7.46582	4.34136	13.6532	5.54187	4.09729
Gohir.D02G159100	73.3432	69.459	217.719	107.257	98.3949	190.157	123.639	81.3143
Gohir.D02G159500	8.93371	11.1867	20.5319	7.62345	10.9401	11.9721	3.85948	4.66551
Gohir.D02G167500	2.98813	4.43361	7.4025	4.02105	4.71148	5.18996	2.47088	3.45419
Gohir.D02G172000	7.07926	4.81968	11.8646	6.59469	6.60755	10.5178	2.9742	2.66045
Gohir.D02G172300	3.63418	3.31021	6.1402	3.20344	4.02372	4.90805	2.41531	1.35065
Gohir.D02G172900	9.21165	7.91584	19.8611	7.48816	7.63058	11.5593	5.32895	6.09985
Gohir.D02G174900	4.51656	4.86031	7.40991	6.75249	5.36297	8.81668	2.19281	2.19968
Gohir.D02G175100	14.3097	7.29938	33.2674	16.376	6.90712	27.2487	10.2128	6.66227
Gohir.D02G181600	9.0151	11.25	17.222	8.20159	9.40507	12.9454	1.47982	2.24198
Gohir.D02G182000	7.06203	6.36116	13.08	6.00771	8.63179	8.92868	3.88393	4.06624
Gohir.D02G188400	10.5885	4.86723	20.1303	17.5526	3.8293	39.2026	16.8587	1.21368
Gohir.D02G190800	13.6886	13.1978	33.666	8.57486	14.2073	24.5807	3.2504	4.50568
Gohir.D02G209300	11.7231	6.40251	18.5635	9.21866	7.12871	10.6361	5.75261	5.68165
Gohir.D02G210600	2.88183	2.7495	5.17169	3.22677	4.21467	3.46327	1.77692	1.43613
Gohir.D02G215200	28.175	33.3728	66.5744	16.8423	34.1566	44.4931	8.70836	20.9196
Gohir.D02G224300	18.4757	18.9502	43.0956	14.8683	18.929	35.9667	3.39952	6.36536
Gohir.D02G235100	5.21129	5.81508	10.3839	4.81636	5.29941	9.26838	3.93703	5.41756
Gohir.D03G005200	10.342	11.7138	28.9972	8.71981	9.32091	20.392	2.42403	3.31255
Gohir.D03G006100	3.05263	7.40776	13.4418	6.86586	4.52529	16.1273	2.31798	0.526472
Gohir.D03G010900	7.10586	8.33046	13.6963	8.8254	12.1429	10.881	5.66702	6.4916
Gohir.D03G017000	0.349212	0	8.13739	0	0.144747	7.82296	0.0106217	0.237735
Gohir.D03G024100	10.0336	9.34744	16.4785	12.4458	9.95185	18.0681	8.43563	5.09601
Gohir.D03G024400	11.172	9.98469	30.433	9.56736	8.00572	22.3072	8.64958	5.96315
Gohir.D03G026800	28.7459	31.6621	53.1698	15.7059	21.9109	23.3853	8.77032	9.41971
Gohir.D03G027800	8.87577	7.83854	15.4945	11.3663	10.2876	21.3604	3.23791	4.19164
Gohir.D03G032700	11.5729	13.3372	20.6653	10.5648	17.5042	16.9254	12.4306	11.1838
Gohir.D03G036400	4.81501	0.267342	12.2409	1.69763	0.631062	4.19762	0.227025	0.0479755
Gohir.D03G046500	34.9034	25.4087	68.3465	43.6576	46.5318	73.1072	15.4581	16.3255
Gohir.D03G047100	13.1392	10.1831	24.1388	14.9871	11.7032	20.2001	7.60713	6.27576
Gohir.D03G051000	2.22478	3.12617	6.32164	4.58185	3.11598	4.17143	1.5734	2.0227
Gohir.D03G053700	61.8858	0	99.6378	52.2191	0.368675	82.1959	54.3319	0
Gohir.D03G055800	7.54199	8.89462	13.5972	5.24695	12.6541	9.06756	1.27957	0.412326
Gohir.D03G059600	27.5093	0	45.2097	17.1546	0	28.0168	9.38534	0
Gohir.D03G062300	7.45979	7.96891	12.9511	8.2784	9.80781	9.73175	4.51807	3.48591
Gohir.D03G071500	6.00484	0.077064	9.92761	5.72832	0.109609	7.56088	3.53573	0
Gohir.D03G078400	14.4659	12.7002	22.1629	16.5651	16.8622	22.1837	11.323	11.1766
Gohir.D03G079800	4.68593	3.92943	7.20122	3.80953	5.98294	7.42206	4.38694	6.23833
Gohir.D03G082900	6.7229	2.53572	11.9716	5.98389	4.92392	11.6241	3.676	5.19425
Gohir.D03G084400	14.9765	38.4995	77.4569	12.8488	11.848	33.609	4.04289	7.98512
Gohir.D03G087000	2.93486	3.26731	5.05924	4.91204	5.47841	3.56066	0.997017	1.15983
Gohir.D03G092200	42.4977	27.7588	79.7005	41.1172	35.7484	71.5127	24.2956	17.5233
Gohir.D03G093600	109.953	62.6324	178.458	115.22	77.9403	157.766	74.0686	49.4968
Gohir.D03G095900	5.691	5.70062	10.5658	5.10865	2.76247	16.2538	3.512	0.36931
Gohir.D03G098100	3.61226	1.79791	6.61244	3.98163	0.521633	5.83695	2.2061	0.238969
Gohir.D03G098700	8.74187	7.21131	27.4827	4.39829	5.78869	23.6099	0.958169	4.40653
Gohir.D03G106300	8.77815	5.44968	13.2151	8.68114	8.34184	10.4105	6.40079	6.26131
Gohir.D03G110600	5.13727	1.69333	10.9749	5.9573	3.73399	13.3141	4.46148	5.82464
Gohir.D03G111800	10.8014	6.21941	19.8814	9.72778	9.35209	12.7663	2.693	3.17595
Gohir.D03G113100	6.58677	3.31739	11.6359	4.42736	4.59119	9.85891	3.80988	2.24383
Gohir.D03G118300	4.28622	4.65522	8.62222	4.22751	5.934	7.58524	8.57276	9.14822
Gohir.D03G118500	10.4313	5.49952	18.6652	8.46686	12.0661	15.7237	6.98154	7.83511
Gohir.D03G119100	137.131	78.8395	241.611	148.897	103.491	225.639	109.346	76.4724
Gohir.D03G120200	4.72522	3.71788	7.80057	5.67609	5.89287	7.48226	3.57797	2.94779
Gohir.D03G136600	12.0798	12.0511	22.2088	15.6217	11.2584	17.3096	8.82906	8.73682
Gohir.D03G139400	3.84094	3.42413	13.2389	4.33615	3.6558	11.126	1.17311	1.25717
Gohir.D03G150000	99.6491	40.357	190.05	53.2092	91.5701	156.837	16.849	25.8989
Gohir.D03G156100	7.11218	9.5924	14.6945	3.44586	14.8159	9.85293	2.13418	1.59252
Gohir.D03G158700	16.4252	10.5872	25.3191	17.112	13.3762	29.6417	23.6807	11.5504
Gohir.D03G161500	5.31971	7.31548	13.7285	8.84618	7.75127	12.7447	4.7251	1.80981
Gohir.D03G162200	6.11125	6.14189	16.7131	7.03968	6.12761	11.4451	1.81841	2.67326
Gohir.D03G168100	18.6435	0.507084	47.5421	26.2954	0.73488	51.5285	0.696322	1.39557
Gohir.D03G175700	6.47084	5.11959	19.1869	5.16771	9.70764	14.2358	1.3752	1.47616
Gohir.D03G175800	11.3436	6.23511	27.9445	8.83113	14.9565	22.3777	2.3238	3.8757
Gohir.D04G001900	13.4725	18.4047	34.2476	16.5254	22.0249	30.1302	8.50816	9.28196
Gohir.D04G007500	14.5341	13.8623	29.147	18.7891	13.4825	28.8559	9.98922	9.85271
Gohir.D04G009800	24.1456	18.8195	37.9506	26.6593	24.2945	30.1005	17.6732	12.9458
Gohir.D04G017100	10.6792	12.5076	21.2322	6.80198	11.3224	19.8205	3.18571	5.56309
Gohir.D04G030900	4.01438	4.15663	7.19288	5.95757	3.53573	5.96347	2.47723	2.00057
Gohir.D04G031700	2.60179	2.72949	5.26612	3.55471	4.1102	3.77414	1.47475	1.96007
Gohir.D04G043150	21.2452	3.47102	70.2751	4.37125	2.43778	24.5626	4.87412	0.937855
Gohir.D04G050600	12.2614	13.3459	22.0138	13.5633	10.8428	15.8261	10.1343	8.93337
Gohir.D04G052300	16.6057	7.70556	44.5737	12.7165	13.475	25.917	9.49566	8.57851
Gohir.D04G054766	8.19388	5.72488	17.0848	5.76044	2.78522	9.17203	2.65501	2.63244
Gohir.D04G060800	3.4925	3.28534	6.81756	2.52551	2.3605	4.26796	1.68213	1.9664
Gohir.D04G061200	6.32796	5.35837	9.67889	5.55864	7.38443	7.24498	3.09327	5.96753
Gohir.D04G061500	614.427	870.297	1369.88	579.749	883.746	1189.4	468.035	655.061
Gohir.D04G070900	128.155	146.899	255.144	80.3057	214.488	260.983	34.6881	64.3407
Gohir.D04G073900	3.8423	4.49868	7.34115	3.59748	5.48151	6.50046	3.82804	2.71652
Gohir.D04G078800	1.96015	2.89073	5.54734	3.21085	2.87759	5.22331	0.836903	1.03245
Gohir.D04G089000	1.57927	5.5402	10.3571	2.8822	5.0384	10.6961	0.65605	0.866506
Gohir.D04G098500	10.1157	8.65779	15.829	9.79709	8.25188	11.7232	5.077	5.02149
Gohir.D04G099801	1.56439	1.0779	5.48575	3.16484	0.949763	3.80457	1.80079	1.01398
Gohir.D04G101100	6.93454	6.65726	15.7068	8.46485	3.60598	10.4859	8.16478	3.13686
Gohir.D04G101500	12.5428	19.8286	36.7186	32.7347	33.3141	33.379	51.6792	71.1666
Gohir.D04G104900	8.71421	9.10445	27.4379	11.9363	7.84722	18.9631	5.81778	2.09203
Gohir.D04G105201	8.91785	9.9824	16.6364	8.26347	12.9852	15.4194	7.55984	4.88567
Gohir.D04G112300	3.66331	4.53712	8.00949	4.79627	3.64424	5.66568	3.56288	1.88891
Gohir.D04G115800	5.97848	6.28711	10.2331	6.05246	7.15803	7.7389	3.92956	4.33566
Gohir.D04G117900	5.34466	3.97209	12.4913	6.29608	3.49398	13.0291	4.72715	2.88096
Gohir.D04G118000	13.933	6.12381	32.2808	15.4739	8.58413	38.6416	3.25662	3.1456
Gohir.D04G118200	1.17433	0.75849	5.41772	1.47775	1.10548	5.26692	0.48029	0.475096
Gohir.D04G118300	6.2186	6.48753	11.9627	6.82843	8.05735	9.62997	3.88815	4.16085
Gohir.D04G118400	2.7425	4.02564	14.6997	3.06823	2.06986	16.4127	1.42442	0.462657
Gohir.D04G125000	5.68909	6.43598	12.5752	4.68462	4.37249	8.12054	4.39975	2.98024
Gohir.D04G130800	4.43792	0.749522	8.33532	5.4975	0.995694	5.43866	1.39109	0.375904
Gohir.D04G131100	4.68047	3.97614	7.39511	3.77523	4.04513	6.74024	4.11301	3.02129
Gohir.D04G136900	2.93956	2.47953	11.0888	2.62462	1.54872	13.8529	1.92908	1.47703
Gohir.D04G138500	5.37634	4.83908	8.11697	2.85788	3.72678	6.62304	1.22248	1.01309
Gohir.D04G144200	5.71168	5.69104	10.0496	5.56297	4.50169	7.28457	4.47978	4.03778
Gohir.D04G144500	1.96416	3.7149	7.52352	2.59325	2.96076	6.0035	0.917214	1.08963
Gohir.D04G149900	4.03301	3.53897	7.09793	5.05922	3.6117	4.49174	2.73836	3.49892
Gohir.D04G151700	9.20309	9.31607	20.4936	8.86158	10.7802	21.8762	8.82222	10.6931
Gohir.D04G155100	15.109	11.8713	24.0782	12.8671	13.138	14.5818	7.85283	6.41195
Gohir.D04G156200	5.40186	3.46252	11.0705	5.88127	2.4704	10.1516	2.98497	1.79911
Gohir.D04G160700	5.96218	7.72407	12.1939	5.80847	9.14754	7.82604	2.13508	2.36207
Gohir.D04G166600	102.975	71.5623	238.143	51.2783	84.824	137.36	12.3156	7.44925
Gohir.D04G171900	2.1013	3.66302	6.12627	2.64318	2.87473	3.9677	2.88959	1.97111
Gohir.D04G176600	6.48477	3.43786	11.581	6.20352	5.48498	15.5878	2.80358	2.03701
Gohir.D04G182800	13.0566	14.219	21.9259	12.3294	13.2006	19.7961	8.63944	6.71338
Gohir.D04G183500	5.31402	3.52908	10.3756	5.88941	3.69178	9.66177	3.29078	3.82633
Gohir.D05G001000	19.0816	14.2894	32.7991	16.5929	17.0599	37.112	2.41581	2.89115
Gohir.D05G007900	14.4952	11.3194	23.5615	21.9349	14.0618	23.5964	11.711	9.63049
Gohir.D05G008200	4.47353	3.97487	12.2705	5.04911	4.93806	10.1245	1.92972	1.1985
Gohir.D05G011100	8.23715	5.64516	16.0861	7.1478	10.1118	10.7612	3.04912	2.98772
Gohir.D05G013400	3.95615	4.54529	8.04059	4.41104	5.42493	5.93647	3.28586	2.9766
Gohir.D05G013700	75.9459	35.4418	121.403	26.5448	49.0561	97.9711	17.8989	17.4755
Gohir.D05G013800	10.9224	11.7172	20.342	22.5037	14.1449	25.7251	31.5208	31.2863
Gohir.D05G014900	4.09522	2.82073	6.58098	2.90219	2.68787	3.73332	2.4225	1.72586
Gohir.D05G016800	3.71813	11.64	22.3575	2.92713	9.88119	19.6216	1.08268	1.30005
Gohir.D05G016900	3.9584	5.60982	27.3199	3.31155	4.71866	12.8758	1.23981	1.24559
Gohir.D05G017500	1.24671	6.50909	21.1818	3.47896	8.39605	10.2293	2.29798	2.12992
Gohir.D05G023400	4.58644	4.57976	8.86227	4.52771	3.08718	6.16761	2.34905	1.06395
Gohir.D05G031300	3.55611	2.28992	9.70799	5.73975	5.75044	15.6476	2.02942	0.589341
Gohir.D05G036600	3.83082	4.23474	10.2677	3.24922	5.29396	5.65418	1.75123	2.7656
Gohir.D05G036700	22.6273	12.2345	62.1621	22.3017	11.9985	35.0579	21.5839	14.5394
Gohir.D05G037500	515.102	332.321	999.1	263.216	202.448	771.729	125.314	181.102
Gohir.D05G040300	6.58577	3.24339	10.3937	4.56248	6.39773	18.2369	0.282136	0.906073
Gohir.D05G040500	39.7548	42.7376	73.0238	38.2897	55.4513	58.1138	20.2066	22.8027
Gohir.D05G040800	9.21276	6.00353	13.9706	8.66722	5.98579	13.5153	3.36658	4.0186
Gohir.D05G043300	8.20199	3.01309	13.0953	8.75246	5.13793	14.4392	4.5264	2.15011
Gohir.D05G044800	4.63543	2.14377	7.5051	4.57869	4.7037	5.95953	2.02325	2.16395
Gohir.D05G045400	2.66847	2.38975	5.30089	2.15861	2.44157	5.04894	0.410237	0.107033
Gohir.D05G046800	6.05525	6.35849	9.90228	4.98405	5.20312	8.7849	4.8621	5.05504
Gohir.D05G051400	3.50502	1.09959	5.87247	5.08248	1.78227	4.97547	1.66075	0.490373
Gohir.D05G053600	50.7554	19.2967	77.6757	34.3113	25.5727	72.1893	7.24087	2.643
Gohir.D05G053700	7.74651	8.62445	15.998	8.81985	12.4588	21.3056	1.7491	1.39287
Gohir.D05G067700	3.76845	0.748707	5.72345	3.22605	0.995646	5.22903	2.14067	0.65544
Gohir.D05G069600	8.62147	7.05406	13.0303	8.2889	10.2706	10.7858	4.03331	5.15177
Gohir.D05G076600	6.3258	5.74364	26.518	8.87205	6.58043	13.6515	6.41186	2.28455
Gohir.D05G077700	3.41818	3.82375	29.4035	12.2626	5.70113	16.4833	9.75356	4.87826
Gohir.D05G089100	6.3556	3.9361	10.6818	8.82526	7.68137	10.4989	2.86041	4.29443
Gohir.D05G091200	3.84246	4.73921	10.1412	9.91344	7.37831	10.933	2.41573	1.53758
Gohir.D05G098750	13.1909	13.7512	29.3016	20.3702	27.6061	42.2974	14.2318	15.9478
Gohir.D05G099700	5.44001	3.61353	9.2522	3.83674	3.28138	5.64	1.72746	2.44041
Gohir.D05G108400	6.88462	3.8176	17.0837	11.9881	7.46418	20.0544	5.00357	2.9624
Gohir.D05G108500	6.46276	4.76706	10.2893	4.52515	5.15375	8.93208	3.57742	3.14866
Gohir.D05G111300	19.4928	16.9009	40.2318	25.8333	26.9704	29.0527	33.5524	43.2197
Gohir.D05G119000	70.2413	25.3973	204.423	51.0735	37.8432	135.295	16.0595	12.3428
Gohir.D05G119100	3.12369	1.5333	7.86787	1.05034	3.79564	10.1257	0.401552	0.385316
Gohir.D05G120600	4.46729	1.66365	10.7984	7.36392	3.44238	12.4134	3.68872	2.29862
Gohir.D05G126100	5.62431	3.65105	14.4034	13.5582	8.23183	19.4489	0.410307	0.601812
Gohir.D05G129100	6.15972	5.42987	10.5247	8.70798	7.01159	12.303	5.09383	5.82381
Gohir.D05G135500	6.49531	5.52731	12.6776	5.76891	5.69238	13.9001	3.74776	3.85826
Gohir.D05G136700	6.56991	7.07064	10.6369	6.75305	7.87362	11.608	1.76868	3.32721
Gohir.D05G148500	6.18947	5.78883	13.1891	6.19929	5.89518	10.1986	1.00974	2.8466
Gohir.D05G153800	2.99539	2.22973	6.24116	2.38822	3.63775	6.37704	1.05825	1.98562
Gohir.D05G156600	2.84937	2.8369	12.3809	2.75216	1.31371	5.50709	1.3721	0
Gohir.D05G162800	9.75728	8.51736	18.201	11.0157	10.0044	21.2098	13.7226	12.5298
Gohir.D05G171500	3.06567	3.1455	8.11042	1.72503	1.65016	4.56996	1.46794	0.353744
Gohir.D05G173200	11.0348	11.4411	27.0149	10.7966	11.612	51.2191	1.44789	1.69322
Gohir.D05G175700	4.82515	4.70738	14.102	5.08581	4.35389	7.16749	2.20211	3.33004
Gohir.D05G179100	13.1395	11.2811	19.9598	10.8375	7.40407	15.1483	1.68665	0.677017
Gohir.D05G182400	6.85229	10.5743	18.2737	4.20345	11.5179	10.5877	4.32461	5.44461
Gohir.D05G194200	0	4.35752	76.8072	3.34224	2.84755	42.1382	0	0.52615
Gohir.D05G194800	11.754	11.6603	19.1277	5.82566	12.1108	8.56787	3.0992	4.82024
Gohir.D05G195000	10.0895	10.0658	18.4114	10.781	13.5741	15.8018	3.72364	2.22729
Gohir.D05G202000	10.5231	4.62793	23.4993	14.0579	9.07741	23.0587	2.31066	0.695593
Gohir.D05G203300	3.67693	2.38214	6.72629	2.58887	4.15211	6.42174	0.0206687	0.130272
Gohir.D05G204600	7.06527	5.98451	11.5771	5.42506	6.52597	8.09045	3.37703	2.93351
Gohir.D05G207100	6.26217	5.19883	9.60773	6.03052	9.4078	8.4517	1.95661	2.16777
Gohir.D05G207400	7.48128	4.47526	18.1254	5.27335	5.2832	9.57429	5.25777	2.08849
Gohir.D05G208400	11.0255	4.60109	20.8727	9.44486	6.18094	13.6693	2.68542	4.19383
Gohir.D05G209300	44.6435	23.669	162.795	29.0807	61.3471	118.898	1.41348	2.4776
Gohir.D05G218900	1.82232	2.20661	6.82836	1.20243	2.93422	2.02879	0.093427	0.199575
Gohir.D05G221300	10.9116	10.3208	16.6676	11.4585	12.5408	20.4182	7.90581	5.69726
Gohir.D05G228900	3.71993	4.58608	8.89964	4.02395	8.00714	8.2036	0.588508	0.596003
Gohir.D05G230800	9.49818	11.3797	27.7245	14.268	13.4495	18.6323	5.24092	4.89523
Gohir.D05G236800	9.96786	7.98944	19.1915	10.5805	11.5384	15.1177	5.71278	6.38856
[truncated: 515 more rows]

## Sheet: Supplemental Table 3
Supplemental table 3. Upregulated genes in early fiber cells (0 and 2 DPA) specific to species
Signal Values in FPKM
GhTM-1-specific up-regulated genes (0 DPA)
G.hirsutum ID	GhTM-1-0epi	Gb3-79-0epi	GhMD17-0epi	GhTM-1-2epi	Gb3-79-2epi	GhMD17-2epi	GhTM-1-2fiber	Gb3-79-2fiber
Gohir.A01G031201	47.8957	33.4641	27.5158	38.6185	36.1088	28.2827	62.4463	43.3948
Gohir.A01G041900	33.1082	25.641	18.4977	35.3582	17.8675	25.4865	11.1403	14.6365
Gohir.A01G136200	307.286	275.428	189.695	264.65	268.67	178.06	412.562	423.653
Gohir.A01G138200	9.12091	8.39223	5.69754	10.6816	13.647	12.6116	22.8908	16.1932
Gohir.A01G166300	6.31921	4.57186	1.95854	6.23424	5.07458	2.82438	8.01243	13.3846
Gohir.A01G176800	43.0975	34.9537	24.5247	52.5032	38.3404	30.2188	72.8344	53.9639
Gohir.A01G179400	20.131	18.5695	13.0801	19.1919	16.6226	10.0142	25.9102	23.2346
Gohir.A01G206400	65.8147	39.3469	41.4997	56.3436	56.3472	60.8486	91.3203	79.9735
Gohir.A01G215700	14.1404	7.43846	6.44778	15.0205	8.55879	7.20489	22.7347	19.4796
Gohir.A02G027500	6.96153	2.80498	3.11031	6.02674	3.55577	2.2361	10.0866	8.12777
Gohir.A02G040100	319.539	156.361	124.647	283.168	149.599	131.909	479.578	249.716
Gohir.A02G051200	208.76	158.652	108.597	159.756	164.395	92.4548	211.282	186.929
Gohir.A02G091400	25.0631	17.2773	12.3084	28.0703	25.0342	13.6301	46.4996	45.5317
Gohir.A02G111500	9.65695	8.90599	6.2981	9.50375	9.29028	5.79311	10.6626	14.058
Gohir.A02G147600	26.3716	19.0927	15.8673	21.0724	24.0481	15.2189	8.41559	8.83758
Gohir.A02G151900	590.312	480.41	338.534	551.222	416.806	352.055	803.881	553.035
Gohir.A02G165300	13.5922	9.76392	8.02847	10.8506	11.3053	5.30106	19.9501	13.4548
Gohir.A03G000048	10.1719	6.89429	4.65029	11.1219	7.29378	3.38793	17.5892	23.6645
Gohir.A03G070300	40.7685	12.5635	25.2229	29.8433	21.7092	30.762	5.47396	6.28281
Gohir.A03G093500	35.1469	28.9586	22.7353	27.809	28.8279	21.7051	41.1841	38.8995
Gohir.A03G101500	5.32747	3.33119	2.89027	3.648	4.22848	5.05565	0.721031	0.296139
Gohir.A03G116700	22.6477	18.1442	13.893	18.1999	19.7811	15.6677	7.08666	5.94224
Gohir.A03G171200	8.41307	7.78144	5.50843	3.5726	5.16031	3.39455	1.58103	1.95986
Gohir.A03G182000	6.3622	4.49547	3.16262	5.84911	4.80492	2.50964	3.96516	4.14239
Gohir.A03G192600	52.5692	50.7323	34.6819	59.4104	48.9757	43.7131	79.3105	56.3365
Gohir.A03G217200	25.4301	17.5228	11.7027	23.8634	15.6824	11.2232	31.722	25.4514
Gohir.A04G011900	33.0094	22.565	19.2556	26.095	27.6711	17.8284	32.7039	32.5902
Gohir.A04G028404	14.6706	7.57766	7.24563	31.5262	17.6832	16.9236	62.1307	39.0635
Gohir.A04G028700	27.9996	18.7442	15.3262	19.5313	14.3719	14.3173	31.1949	24.6601
Gohir.A04G101600	44.986	36.9062	25.1151	31.3635	31.0429	24.4655	43.8312	48.5234
Gohir.A05G047900	30.9214	21.9843	16.7135	26.4765	18.9137	16.1781	32.4629	29.1493
Gohir.A05G115000	25.3345	20.4141	15.4101	20.1918	19.7275	20.67	10.4326	10.8391
Gohir.A05G115200	26.689	20.5773	15.1433	17.3212	19.1695	15.4352	30.2133	24.1388
Gohir.A05G135300	15.8089	13.0526	9	14.8545	12.4576	7.79957	22.3409	20.4792
Gohir.A05G157300	359.103	216.066	229.369	486.033	250.172	132.378	725.908	612.787
Gohir.A05G163400	60.827	46.2719	33.6799	48.1405	55.4398	61.241	25.3011	26.4296
Gohir.A05G184900	15.6205	13.0791	9.65555	11.4463	15.277	10.0008	15.8954	14.7858
Gohir.A05G194800	377.433	264.368	245.758	271.06	423.719	288.93	71.0288	76.4682
Gohir.A05G195500	5.55183	2.46615	2.81137	3.58903	2.64077	5.70406	0.904618	0.518251
Gohir.A05G291200	17.1759	11.4555	11.4306	14.1111	12.856	9.31293	18.9054	16.8548
Gohir.A05G292900	5.5827	3.50115	2.13331	5.30536	4.34456	1.69464	8.21092	9.81591
Gohir.A05G311500	20.5391	13.3535	12.9408	19.0329	12.4944	11.9449	25.0048	23.7905
Gohir.A05G316000	274.034	172.761	155.925	278.024	170.869	149.518	408.029	242.595
Gohir.A05G345884	14.7685	12.7996	9.25249	14.5117	14.2269	11.6941	16.0479	17.4491
Gohir.A05G346700	27.3448	23.8767	17.1593	31.7223	31.9138	20.9228	6.5341	6.7591
Gohir.A05G367100	5.44585	4.01449	0.742247	5.41169	4.5568	1.33322	13.0188	7.41155
Gohir.A05G391600	272.056	215.236	166.513	325.673	232.154	184.424	469.587	307.937
Gohir.A06G070200	64.4344	48.2582	36.1332	47.7535	47.1949	35.1656	66.3921	51.2283
Gohir.A06G097200	11.2198	5.16042	5.00853	10.1361	4.27095	4.28751	15.0267	11.7805
Gohir.A06G097400	5.72146	4.14787	3.66761	3.10868	4.88219	4.00637	1.36957	1.03367
Gohir.A06G098200	11.7791	9.88392	6.88619	14.8796	17.8798	10.8119	21.1388	36.0456
Gohir.A06G101100	13.112	10.6744	7.73671	7.32824	10.7448	9.27931	2.46095	4.13019
Gohir.A06G110802	30.9921	18.1587	13.6726	46.2449	29.5763	12.0145	84.3528	39.0964
Gohir.A06G173300	209.398	173.981	132.11	168.622	163.738	118.389	233.507	266.043
Gohir.A06G209000	19.3956	9.68149	11.2152	17.866	11.0379	11.7475	22.7565	19.7292
Gohir.A07G007300	23.1711	18.9163	14.5592	15.2319	16.74	17.7602	9.58663	8.12872
Gohir.A07G009600	8.46562	5.36902	5.40487	7.48455	9.78712	7.13498	1.60409	2.68311
Gohir.A07G010100	23.837	11.8779	8.85032	23.5408	21.9611	9.19491	41.115	47.2728
Gohir.A07G048900	31.6057	18.481	19.9232	25.0717	14.8778	25.6959	11.0727	6.81192
Gohir.A07G049000	269.159	212.501	155.208	233.427	202.136	132.801	316.231	323.919
Gohir.A07G068300	145.736	98.5587	89.2974	112.821	91.1073	77.2303	153.417	131.006
Gohir.A07G092600	8.28447	2.14702	0.0433451	8.55085	2.5055	0.569259	1.3646	1.12046
Gohir.A07G110900	9.07909	5.86658	5.22437	10.3053	6.99934	6.38833	14.0668	10.6508
Gohir.A07G147400	17.8795	14.6168	10.1953	18.2031	13.8762	13.4542	23.4299	23.2158
Gohir.A07G147800	14.2218	11.8586	8.53467	10.4656	9.80515	6.48307	20.085	20.0971
Gohir.A07G157600	32.5012	28.3555	19.8513	39.587	31.0003	33.5558	51.2996	48.7655
Gohir.A07G165100	220.246	167.389	129.008	156.652	138.484	105.115	227.804	187.185
Gohir.A07G182900	126.239	85.4321	75.2043	103.091	103.487	78.676	141.314	105.049
Gohir.A07G200400	20.7829	16.5253	12.6312	19.641	16.0542	15.9045	12.892	13.6649
Gohir.A07G231100	46.977	18.559	16.1395	39.9892	27.3416	12.2568	68.0293	60.5587
Gohir.A08G000169	1564.97	672.207	929.365	1537.36	1248.33	1597.48	437.923	255.832
Gohir.A08G004200	300.741	286.964	192.465	294.244	258.03	210.262	394.671	298.077
Gohir.A08G014300	13.9029	11.8495	9.10499	13.7525	13.5159	9.3374	16.1901	22.7774
Gohir.A08G024600	216.388	151.341	121.212	185.846	155.053	113.452	250.597	221.649
Gohir.A08G047500	58.1215	39.1118	28.4369	40.8539	33.7638	23.0263	67.4364	61.6951
Gohir.A08G048400	176.769	119.267	102.649	142.652	114.175	79.6653	204.678	187.956
Gohir.A08G076300	317.769	257.04	189.406	288.171	242.844	180.665	428.844	324.332
Gohir.A08G077100	52.151	43.1863	32.3847	47.6519	40.9378	28.0924	64.0196	55.5273
Gohir.A08G079600	107.546	76.3238	65.356	169.095	134.143	52.6369	326.008	387.986
Gohir.A08G128100	21.7523	19.8737	13.5198	17.6791	23.214	13.3548	26.4276	28.3629
Gohir.A08G193100	132.762	96.862	67.0229	120.385	92.5632	67.6321	220.637	185.368
Gohir.A08G248700	6.22086	3.17267	3.71983	3.99673	3.63497	2.68525	7.62362	10.4826
Gohir.A09G018000	304.405	192.742	153.839	263.317	204.37	141.024	421.221	316.492
Gohir.A09G036000	14.3078	11.4238	9.51957	14.192	15.8888	9.37924	15.4883	21.2815
Gohir.A09G052212	9.28061	3.76091	4.59298	6.62643	3.70228	6.66348	1.33957	0.485176
Gohir.A09G056900	115.834	82.6675	64.0112	114.806	78.8278	59.4671	147.892	113.132
Gohir.A09G062700	20.4657	13.0564	11.8768	15.492	12.0554	10.8464	19.3517	17.9801
Gohir.A09G062800	24.0022	14.0767	11.2658	23.8603	13.6262	13.4841	27.4782	22.5742
Gohir.A09G077200	6.57628	4.71534	3.14071	6.50055	6.50119	3.59272	7.74233	7.31517
Gohir.A09G090200	66.4916	47.834	43.5822	76.3911	62.5106	50.6574	110.91	99.5536
Gohir.A09G095900	8.39693	6.42948	4.29184	7.70306	6.06607	5.40469	9.70461	11.3451
Gohir.A09G108700	185.165	127.959	103.643	155.401	126.043	98.0491	207.029	157.869
Gohir.A09G112750	9.17621	3.66927	2.28208	8.43074	4.01802	2.16671	21.5441	14.7866
Gohir.A09G113800	333.238	267.253	191.558	316.974	264.899	168.375	454.124	356.029
Gohir.A09G174400	38.8317	30.7679	23.1694	40.2413	29.1411	26.518	59.703	47.0747
Gohir.A09G174500	14.327	11.845	8.60728	18.1381	16.0608	9.63908	28.8783	14.4961
Gohir.A09G204900	119.758	93.1623	64.3822	114.96	96.1915	63.8105	175.057	151.677
Gohir.A09G246600	217.626	193.203	130.972	158.577	164.511	108.763	203.326	196.893
Gohir.A09G247400	141.392	101.715	76.595	118.714	105.853	65.4191	174.21	149.328
Gohir.A10G022100	6.38714	5.68323	4.10783	4.81806	5.83697	4.27452	2.25314	3.28429
Gohir.A10G052500	341.696	244.274	206.203	257.599	239.901	196.644	370.883	280.713
Gohir.A10G057600	136.172	111.531	81.6214	126.35	134.549	91.678	196.606	179.006
Gohir.A10G070801	53.1053	50.2233	33.9251	72.4293	65.335	49.5273	106.161	127.862
Gohir.A10G072000	134.937	67.0494	89.7866	129.194	122.463	140.401	35.0891	21.8355
Gohir.A10G084700	63.5108	50.7136	41.818	58.3325	50.3754	39.3379	72.0366	79.8637
Gohir.A10G102045	5.27677	2.87506	3.23997	3.97602	3.44226	3.7963	1.29611	1.42125
Gohir.A10G108600	43.571	38.7993	28.5957	36.3426	50.6081	28.3282	53.4708	51.8957
Gohir.A10G136400	7.55978	5.65403	4.71165	7.80047	6.11167	4.95514	12.5453	10.2299
Gohir.A10G145400	229.524	119.623	103.042	187.031	96.9275	87.8461	282.185	208.353
Gohir.A10G179100	16.8915	12.3064	9.78227	15.7332	12.4179	7.0219	21.7608	16.4361
Gohir.A10G207800	15.8072	15.2452	10.3773	13.0297	18.8157	7.61724	14.8375	18.8878
Gohir.A10G220100	5.49212	4.40314	0.80454	4.82872	4.61939	2.24194	0	0.194149
Gohir.A10G228500	153.72	89.7545	66.2433	168.996	92.6334	82.1826	259.353	152.355
Gohir.A11G004100	13.2668	6.03647	8.34854	12.263	10.0479	11.414	3.10908	4.19553
Gohir.A11G019300	80.8663	42.2467	33.7931	79.3876	101.406	32.886	92.7954	195.682
Gohir.A11G019600	92.7823	56.3199	46.0707	95.1883	108.405	47.0319	117.278	191.816
Gohir.A11G039100	25.8813	24.5337	16.6432	31.0693	21.4464	16.1196	44.4447	48.4074
Gohir.A11G059600	8.49613	4.66646	1.22255	8.08494	4.39523	1.6751	10.3501	13.6091
Gohir.A11G110500	12.9364	10.1758	6.85418	10.4485	12.8819	7.23933	15.7311	29.5205
Gohir.A11G110600	16.799	10.9642	9.3275	13.1299	16.6103	9.29805	22.2877	31.2694
Gohir.A11G152400	106.521	50.7182	40.0701	107.615	75.8673	49.5564	159.213	186.008
Gohir.A11G166800	19.9234	13.4969	10.6558	13.2926	17.5829	15.2718	6.22666	6.96432
Gohir.A11G175300	185.652	134.485	101.863	167.488	107.089	47.5602	256.284	222.459
Gohir.A11G194300	7.79443	6.93909	5.00249	5.75671	5.48125	5.35154	2.88585	4.26956
Gohir.A11G211500	17.0903	14.1405	10.7468	21.4264	18.2733	15.8041	36.0761	20.0014
Gohir.A11G237500	292.67	206.506	142.617	231.421	228.346	120.666	371.89	257
Gohir.A11G241500	54.3469	33.2615	30.1002	37.1054	29.358	34.8835	15.0764	18.0381
Gohir.A11G296300	15.001	12.5165	8.99221	15.752	17.5283	11.4457	20.8031	30.9896
Gohir.A11G296500	92.0242	88.951	61.3464	80.8967	80.9493	54.5241	83.296	68.7266
Gohir.A11G306900	26.7258	11.8291	8.21586	22.2137	10.8577	5.19987	32.0913	28.1004
Gohir.A11G308200	100.068	68.0062	62.5288	95.0166	68.3882	61.3267	133.6	111.399
Gohir.A11G309600	66.4094	40.2163	40.6423	54.2532	40.5585	42.6882	72.5554	63.236
Gohir.A11G322500	289.107	219.398	146.411	260.757	204.473	125.538	350.589	281.604
Gohir.A12G022200	5.59253	4.7529	2.86804	8.4601	4.53663	4.4133	10.5746	8.48452
Gohir.A12G041700	8.93176	6.54795	5.30736	12.248	7.98433	5.99027	15.5754	13.6648
Gohir.A12G046100	26.3833	17.2849	17.2837	27.3657	13.8438	14.8088	35.4311	31.0569
Gohir.A12G053900	33.5603	23.7267	20.1827	27.9231	22.6361	19.278	36.0834	34.4615
Gohir.A12G133000	109.075	42.6476	59.6141	103.877	66.5045	91.367	22.0107	9.74267
Gohir.A12G188900	253.522	163.637	141.282	248.261	158.392	144.838	383.488	232.535
Gohir.A12G191200	220.802	123.388	104.6	159.608	111.73	74.2218	248.115	187.932
Gohir.A13G030900	7.98558	7.41985	4.95085	5.04357	7.30175	3.34369	1.57925	0.678871
Gohir.A13G065000	14.4948	11.7155	8.55322	14.6333	9.75242	8.76279	15.2005	15.4517
Gohir.A13G074000	19.1316	8.77709	11.5	14.9345	15.9034	13.9062	3.99241	2.71983
Gohir.A13G084300	9.57423	5.72387	4.73526	7.17162	6.22921	3.55344	11.3819	11.5398
Gohir.A13G095390	47.4952	30.1173	25.413	39.0636	35.0421	25.0281	66.8651	48.3719
Gohir.A13G156400	8.2923	7.97027	5.41354	9.30054	8.16791	7.61672	12.6265	14.0475
Gohir.A13G169300	466.091	357.714	309.805	535.505	443.149	695.757	157.054	128.373
Gohir.A13G175000	6.641	2.96709	1.75026	5.1596	3.34904	4.01424	1.21498	0.217728
Gohir.A13G178000	62.55	27.0834	39.396	33.4342	49.2204	37.5215	9.55427	7.64675
Gohir.A13G220200	278.871	217.841	148.399	234.038	201.954	149.245	351.268	344.177
Gohir.A13G233200	80.2351	64.3262	45.7429	98.0879	65.1815	41.6401	154.148	110.977
Gohir.A13G235000	539.516	414.464	315.146	513.902	383.31	294.507	820.826	516.715
Gohir.D01G027300	112.579	97.8966	69.0192	99.3374	104.167	65.5773	163.153	203.156
Gohir.D01G073200	8.94524	4.64876	5.46451	4.85989	4.37609	3.68789	1.54402	0.416837
Gohir.D01G091800	11.7941	10.7355	7.82409	11.1056	15.8036	9.74706	15.4994	17.1971
Gohir.D01G092200	7.81346	5.51241	4.3231	6.30973	3.56677	2.50617	8.579	7.37695
Gohir.D01G098525	9.40155	4.06212	0.087942	7.02525	5.44618	1.31365	4.14945	4.35135
Gohir.D01G108600	10.7701	8.61143	6.75076	8.26117	9.91836	8.13636	6.92966	6.3423
Gohir.D01G117900	133.615	113.789	79.9249	128.456	112.509	84.8342	195.982	165.586
Gohir.D01G153200	97.7204	80.2541	63.7711	89.5962	78.591	63.3328	134.812	133.898
Gohir.D01G187800	38.8456	32.0954	23.402	50.8956	36.3859	28.1535	66.4503	117.154
Gohir.D01G191300	96.9987	75.053	54.6549	85.147	54.5367	48.7514	109.742	84.3715
Gohir.D01G204500	13.8157	6.24754	5.51112	19.06	16.0008	7.33617	22.5618	26.494
Gohir.D01G213700	309.457	214.405	166.718	244.388	227.56	189.874	350.725	276.01
Gohir.D01G215800	75.8036	44.2022	41.6127	76.2815	65.1501	62.3825	98.3988	108.126
Gohir.D01G216210	85.9437	49.1175	38.3066	57.4731	55.05	30.6279	91.5818	71.2519
Gohir.D01G216400	84.1285	39.3244	44.3564	70.5286	50.7018	36.7934	100.723	87.7081
Gohir.D01G217300	5.01365	4.21395	3.2568	2.6417	4.45937	5.83899	0.189534	0.935768
Gohir.D02G024800	29.0582	19.4002	14.0234	21.2742	18.3926	13.7172	31.0711	28.0958
Gohir.D02G056500	18.9733	8.97479	7.05453	19.391	9.7233	12.0507	27.716	20.9344
Gohir.D02G094200	13.0847	11.3802	8.15155	12.9239	8.36217	9.3935	27.7024	18.888
Gohir.D02G150000	59.6666	46.7908	35.5748	51.185	59.1229	45.2743	14.6102	10.8415
Gohir.D02G238800	28.9916	21.1234	14.7852	25.0087	24.7163	14.7225	44.5172	37.5181
Gohir.D03G007200	6.47623	3.42697	4.15463	4.32725	4.96291	5.72861	2.04361	0.972252
Gohir.D03G061000	191.651	142.695	121.75	154.607	137.769	118.073	215.936	177.196
Gohir.D03G087500	105.52	48.931	40.5748	146.185	122.626	48.0077	208.753	286.144
Gohir.D03G092600	70.7608	53.4881	40.5902	49.5637	49.9398	33.8111	51.6388	56.3972
Gohir.D03G094300	9.68302	7.89727	5.70509	11.0384	5.59471	6.97434	15.9342	14.6587
Gohir.D03G118900	215.311	62.6442	137.665	136.292	142.386	149.05	44.637	28.6045
Gohir.D03G139300	7.28613	4.91021	4.65057	5.92058	8.08061	4.53158	2.18327	3.12105
Gohir.D03G153500	24.9511	17.7479	16.5205	17.7382	22.6551	18.7265	10.2244	10.8852
Gohir.D03G175400	7.80409	5.33278	4.42478	7.80399	10.2555	7.13804	13.1077	11.9878
Gohir.D03G176700	8.17756	7.5985	5.31084	6.77393	9.58647	6.25974	10.8003	11.847
Gohir.D04G049900	7.19148	2.72195	0.854452	3.66956	3.99321	3.55979	9.64447	6.90083
Gohir.D04G057200	219.26	195.079	134.412	189.964	164.857	141.292	239.657	238.676
Gohir.D04G060900	39.1441	34.5878	25.1239	43.5988	35.7633	22.7668	70.421	44.9552
Gohir.D04G065500	21.5621	9.20335	11.4912	22.5679	19.0485	17.1029	5.09527	3.07019
Gohir.D04G067000	153.904	92.9366	65.0943	132.622	92.6487	67.0282	211.341	155.365
Gohir.D04G085264	24.5665	23.2804	15.5675	23.1558	18.1512	13.1051	25.2008	20.6545
Gohir.D04G092400	8.91301	6.93124	5.56923	3.97174	5.80342	9.29644	1.98571	1.24096
Gohir.D04G124300	9.123	4.81612	4.83619	14.5328	7.38429	3.42724	31.477	16.652
Gohir.D05G031800	35.9789	23.3315	16.6618	35.0211	25.923	15.2787	52.732	63.3828
Gohir.D05G034300	271.882	175.869	156.93	200.87	173.029	156.373	272.737	230.517
Gohir.D05G051200	12.1642	6.27506	8.04779	8.57846	12.5054	9.57558	3.36754	3.11386
Gohir.D05G090000	6.45303	6.3115	4.20808	6.53876	4.85475	4.35398	7.91272	11.7763
Gohir.D05G104700	32.3018	22.4514	15.5447	30.51	20.4963	14.0211	45.1433	48.2015
Gohir.D05G126400	9.01163	2.1702	5.61807	7.87001	6.90087	9.79007	1.10465	0.611795
Gohir.D05G152200	15.7392	7.66218	8.61197	10.2421	11.8029	10.4866	1.93823	2.10266
Gohir.D05G152300	12.6524	12.2731	8.31873	21.8661	14.8893	10.6906	33.8527	27.9421
Gohir.D05G153700	382.783	188.694	174.31	357.56	210.732	198.093	575.814	335.858
Gohir.D05G176000	28.9135	21.4996	15.26	19.7493	19.2829	12.4382	23.0611	28.114
Gohir.D05G203600	5.36536	2.46757	2.50184	5.17092	2.23768	1.79591	10.3567	5.74396
Gohir.D05G213100	42.4641	33.6741	25.1665	30.0879	30.8825	21.3391	35.943	41.8616
Gohir.D05G235000	6.13305	3.00724	3.78086	6.256	4.37878	3.58351	14.6472	6.97261
Gohir.D05G282200	99.2481	64.6027	53.6983	72.2869	70.9245	45.555	90.1492	87.4382
Gohir.D05G312600	19.7283	14.41	10.194	17.9575	13.1989	12.0538	24.0406	23.0743
Gohir.D05G327500	22.9545	14.3031	10.24	22.4812	16.0495	11.6522	31.134	22.3405
Gohir.D05G340400	9.2304	5.37559	5.7405	5.7317	7.58928	7.49277	1.50103	2.56718
Gohir.D05G378000	130.494	113.709	80.3274	120.083	115.954	67.7942	154.583	135.493
Gohir.D06G018800	41.3789	27.4255	19.8008	43.8107	25.0645	16.22	65.7736	44.6485
Gohir.D06G020800	55.6607	50.91	35.5203	59.4615	59.6059	52.5001	78.1593	76.2204
Gohir.D06G054400	40.7123	39.6704	27.0898	43.5046	26.3251	37.093	61.666	58.5104
Gohir.D06G072100	59.1023	32.4575	25.8	53.1456	39.7668	29.1095	59.5729	57.4273
Gohir.D06G119100	27.6915	17.0606	18.0656	26.7739	24.3296	23.445	42.2694	29.0994
Gohir.D06G212700	5.48988	4.31175	0.40809	2.53181	2.20199	0.853938	0.963058	2.93888
Gohir.D07G010400	36.202	20.955	19.7179	49.3168	33.0801	15.7089	71.1639	74.7019
Gohir.D07G011200	19.3324	9.33665	12.6337	16.4084	17.043	19.9933	0.395984	1.35957
Gohir.D07G027400	54.0459	39.3646	27.9693	39.4464	34.167	28.7772	49.1803	47.6082
Gohir.D07G031200	44.4151	16.8005	12.4362	33.1184	19.924	13.177	41.2066	37.9609
Gohir.D07G095800	153.761	117.993	96.7041	119.852	122.079	81.7089	241.59	148.861
Gohir.D07G121800	26.6579	21.4673	15.436	21.4002	24.6927	17.8775	15.1914	13.3501
Gohir.D07G177000	106.16	76.7159	57.8941	79.7345	71.5007	49.114	105.823	110.254
Gohir.D07G196900	13.9467	12.0535	8.03667	11.677	12.3711	8.41387	14.0683	14.9977
Gohir.D07G205600	9.90228	5.10658	4.94691	12.9177	7.65487	8.3898	19.766	13.7357
Gohir.D07G211000	34.6252	14.4807	22.8043	27.5529	20.6801	35.7882	7.85028	6.83341
Gohir.D07G234000	15.9862	11.8538	9.5883	10.4383	14.5091	7.3091	12.9602	16.3624
Gohir.D07G238300	64.8682	21.1156	23.4187	86.519	28.4014	21.352	127.388	80.7469
Gohir.D07G239300	8.39348	6.67141	4.94374	8.75287	9.42745	6.24177	9.68098	12.6778
Gohir.D08G028500	15.5447	11.2034	9.62034	13.3337	13.3138	8.49334	18.9784	16.5468
Gohir.D08G029800	5.38726	4.86677	3.20349	6.30765	4.50299	2.5702	1.66149	2.41476
Gohir.D08G048900	7.95791	4.80331	4.83035	7.36483	6.48813	4.51673	10.5357	8.85504
Gohir.D08G057900	33.4079	25.6191	22.1553	27.6274	21.3264	15.3743	41.9409	33.3923
Gohir.D08G063000	24.5108	17.6809	13.7977	17.1148	15.6894	10.302	24.0562	22.8344
Gohir.D08G080100	6.55073	3.96439	4.33966	3.64878	4.11965	5.17479	1.27223	0.9263
Gohir.D08G085800	482.618	310.068	272.375	428.789	305.378	248.821	658.339	431.387
Gohir.D08G091300	52.6728	46.5814	32.1686	64.5175	58.2497	53.838	101.06	98.0044
Gohir.D08G097300	34.7987	20.5611	14.2802	47.4943	26.8687	11.6409	61.5192	55.4945
Gohir.D08G101500	7.49238	5.80934	4.43133	7.92434	5.18015	6.32092	15.0106	10.0255
Gohir.D08G105700	9.73609	6.67093	5.88578	11.8744	5.84316	4.59306	16.1888	12.6695
Gohir.D08G106800	5.18844	3.45494	3.33977	6.74676	4.92983	7.46941	1.58937	1.16626
Gohir.D08G117500	19.9075	16.8864	12.6426	20.5574	15.7442	15.1847	31.4858	22.2296
Gohir.D08G212100	13.3398	6.7594	7.85025	7.91205	18.9876	11.4632	1.5253	1.89463
Gohir.D08G214200	64.249	49.0481	40.7371	60.9597	52.1661	39.3771	73.704	62.2642
Gohir.D08G221400	23.5765	15.019	13.6664	24.7505	25.3267	14.8197	16.4559	7.56183
Gohir.D08G224600	34.9241	31.5087	22.2244	30.7878	33.4164	22.2223	46.3256	51.7106
Gohir.D08G246100	18.8919	12.3584	11.1345	12.1696	11.2944	8.99897	22.3487	19.8048
Gohir.D08G248300	297.964	259.639	179.253	183.563	238.496	157.096	232.123	260.719
Gohir.D08G269600	5.78065	4.74075	3.40117	9.21076	7.34016	3.53839	15.5236	21.6939
Gohir.D08G272600	112.717	83.7629	67.3015	92.5804	97.2271	78.0865	134.55	117.314
Gohir.D09G009500	38.187	34.4729	23.4721	38.839	34.295	27.3562	64.01	59.52
Gohir.D09G056100	142.258	73.9498	57.4132	141.393	69.0198	58.8965	192.187	129.03
Gohir.D09G101200	21.3303	13.6684	9.3066	18.9611	12.6743	9.49989	29.5117	25.3697
Gohir.D09G126800	60.8882	55.9865	40.1491	46.6644	51.8993	34.0541	55.191	69.7896
Gohir.D09G130800	5.67445	1.74802	1.93433	5.04139	1.21619	1.32	9.45704	6.37043
Gohir.D09G171300	30.1082	21.0477	17.4839	30.1243	26.1826	20.7292	37.8687	36.5998
Gohir.D09G192700	13.6258	9.85484	7.75865	25.9438	16.274	12.4062	29.8421	26.8107
Gohir.D09G215500	7.25992	6.61184	4.68668	6.64147	5.24402	4.30027	7.5286	6.96287
Gohir.D09G245400	18.8817	15.2319	11.4065	12.3888	10.5795	7.13225	27.0708	24.0542
Gohir.D09G246100	10.1273	8.70732	6.33754	11.2578	8.63376	6.53255	2.38618	0.787215
Gohir.D09G247300	232.758	139.362	105.539	195.985	144.623	98.7815	320.119	236.857
Gohir.D09G248100	133.739	80.8715	65.3388	117.401	66.0131	49.182	170.362	103.514
Gohir.D09G249200	158.981	80.2382	60.4166	118.219	144.873	59.8345	142.964	210.792
Gohir.D10G015300	7.9097	4.07075	4.1578	9.47027	4.42117	5.97518	14.8202	12.2953
Gohir.D10G054300	320.215	212.775	152.137	240.607	193.584	147.458	339.974	266.024
Gohir.D10G066000	171.602	105.76	73.6731	208.403	143.727	54.6583	362.261	341.529
Gohir.D10G070600	181.458	144.174	113.756	211.575	111.614	131.109	349.81	259.193
Gohir.D10G075500	11.1354	9.95382	7.0507	8.61587	15.4665	10.7409	3.01818	4.12092
Gohir.D10G137700	5.28198	2.94223	3.18333	3.32523	2.83525	2.03037	4.73635	5.67992
Gohir.D10G150500	242.49	104.168	82.2982	178.77	115.68	90.1547	270.854	209.804
Gohir.D10G199200	64.3161	50.1455	34.4261	45.4896	42.8096	30.0672	89.9664	76.7442
Gohir.D10G215900	8.56278	1.24658	4.4311	8.48835	4.09333	1.8687	9.6228	11.0993
Gohir.D10G237000	5.69034	3.72838	1.17837	3.62129	4.8732	1.24806	3.64601	4.55525
Gohir.D11G082800	5.37083	2.7681	1.45989	5.47066	2.3424	2.56403	6.41454	5.62657
Gohir.D11G093900	6.77314	4.67398	0.647365	8.42983	5.87774	1.30204	12.77	12.1113
Gohir.D11G119500	251.625	146.536	114.857	255.079	145.004	101.057	413.764	238.779
Gohir.D11G141400	57.5941	55.0814	37.5244	51.202	41.8073	29.9262	74.9248	83.1669
Gohir.D11G163600	5.47849	2.68748	2.94686	41.0881	9.2886	5.77817	53.029	46.1044
Gohir.D11G180200	5.06961	2.91634	3.09469	4.07214	6.02201	5.15064	1.5253	1.59603
Gohir.D11G187100	55.5656	47.312	35.1227	58.7537	49.3302	38.5108	77.4614	55.8678
Gohir.D11G194800	6.25042	4.48555	4.14347	5.59061	4.17967	3.73944	9.70175	8.61227
Gohir.D11G239700	5.30046	4.20251	1.27365	5.28627	3.59278	2.60635	0.916708	0.961318
Gohir.D11G288200	5.13527	3.6762	1.40325	3.77138	2.59074	1.82305	4.53179	3.82374
Gohir.D11G305800	9.09929	4.70388	1.3566	8.47262	5.22841	1.55644	11.1756	10.2562
Gohir.D12G005900	112.032	96.8153	70.3077	85.4109	84.3248	50.2636	125.283	134.647
Gohir.D12G045200	31.31	19.8484	14.4289	22.4066	16.0905	11.4765	28.8529	30.8607
Gohir.D12G076300	10.2813	8.72596	6.30068	10.2441	10.0804	6.76361	16.4318	17.588
Gohir.D12G084200	20.0485	15.1367	11.8009	26.9717	21.0964	15.5259	34.3203	36.139
Gohir.D12G129900	72.5549	47.2467	42.9349	74.6462	57.0168	45.7019	119.705	94.0339
Gohir.D12G136500	103.945	55.7683	55.8141	85.7701	94.9241	77.4021	28.1345	17.0356
Gohir.D12G155200	8.10809	2.67273	1.54541	22.5663	4.1852	1.85989	42.4992	14.4028
Gohir.D12G184500	27.4902	18.0758	14.9141	35.8747	20.5373	21.665	55.5596	32.7679
Gohir.D12G191232	240.787	165.243	132.626	217.198	178.898	139.673	272.663	219.394
Gohir.D12G206300	8.79524	6.70551	4.89649	6.09417	4.67721	3.7993	1.86362	3.16433
Gohir.D12G214300	25.0679	16.9588	15.4368	15.8161	17.6307	14.6717	1.75057	4.44257
Gohir.D12G218000	26.3344	19.9348	16.7999	27.0555	18.0479	14.7205	39.8518	38.4973
Gohir.D12G223500	41.651	29.0105	24.1291	39.4513	35.1521	18.4257	10.1591	8.85689
Gohir.D12G226800	25.7343	14.749	11.6416	20.8345	9.44153	9.61897	27.6859	24.0513
Gohir.D12G244400	339.097	238.9	177.691	314.623	225.189	160.688	437.372	361.765
Gohir.D12G275800	29.6902	21.2113	16.6398	22.9154	18.2644	14.3427	29.8419	27.603
Gohir.D13G001300	5.10719	4.54188	0.205442	3.3047	5.42421	0.500749	1.73462	2.79314
Gohir.D13G016600	106.029	53.7189	41.4898	60.3964	47.2388	31.4266	89.5062	88.3795
Gohir.D13G053200	103.538	64.7315	60.3974	94.6121	58.2529	53.6673	153.891	112.306
Gohir.D13G061600	160.386	93.4791	97.1091	142.883	90.0228	101.076	225.287	151.589
Gohir.D13G082900	21.9996	15.855	12.4055	17.3206	11.7886	11.7129	23.8802	23.4508
Gohir.D13G118000	7.7795	6.09865	5.15805	7.51972	5.85948	4.8121	9.29725	10.3149
Gohir.D13G126700	13.4795	4.1174	1.16459	9.97834	7.28294	2.25491	19.8552	14.9358
Gohir.D13G163800	19.244	14.1487	12.2765	31.4046	19.1964	15.8295	41.8216	29.7978
Gohir.D13G174801	275.831	153.061	156.959	316.248	296.168	357.691	84.922	70.7918
Gohir.D13G208300	259.678	212.871	148.976	242.865	175.334	162.279	384.805	256.866
Gohir.D13G210900	5.5491	3.34147	3.57782	5.39024	4.10056	4.60144	1.04247	0.548713
Gohir.D13G213100	11.6827	9.84338	7.73641	15.6587	11.4675	8.00718	24.3989	20.8098
Gohir.D13G224200	304.332	210.999	192.096	240.392	207.942	165.125	333.546	328.116
Gohir.D13G227700	163.687	83.0138	59.7473	134.961	79.5173	58.83	201.88	158.392
Gohir.D13G233100	124.782	103.948	80.231	132.165	117.996	90.3172	219.992	171.335
Gb3-79-specific up-regulated genes (0 DPA)
G.hirsutum ID	GhTM-1-0epi	Gb3-79-0epi	GhMD17-0epi	GhTM-1-2epi	Gb3-79-2epi	GhMD17-2epi	GhTM-1-2fiber	Gb3-79-2fiber
Gohir.A01G047800	2.75393	8.86852	2.35691	5.69079	11.9157	4.55675	9.53549	17.3877
Gohir.A01G061600	6.08493	9.36514	4.57902	13.3842	11.646	6.60932	26.902	22.9431
Gohir.A01G062500	1.18107	13.3259	1.27415	8.74957	11.2156	2.13679	16.3312	26.3775
Gohir.A01G091400	65.3267	103.395	47.871	88.4205	131.257	59.7299	119.778	182.369
Gohir.A01G102400	25.2223	32.8043	21.1727	51.8175	31.0688	24.8273	72.417	63.3331
Gohir.A01G114700	40.5927	54.6491	30.609	44.7538	47.7963	42.762	70.1641	68.9415
Gohir.A01G134150	11.9757	17.9093	11.7425	13.176	15.6276	14.2445	7.74215	8.29512
Gohir.A01G190000	23.8746	39.1242	22.0057	26.2708	35.0125	28.3144	15.999	14.1432
Gohir.A01G193500	1.50969	7.14981	0.975173	11.391	6.44069	1.38854	22.102	15.7853
Gohir.A01G197700	21.3949	41.0825	18.8664	32.6915	62.5754	25.2282	63.7903	167.31
Gohir.A01G209100	4.23848	7.2988	4.4302	2.46076	7.22476	4.02638	0.218683	0.0141809
Gohir.A02G017600	6.1423	22.0193	4.55604	30.339	44.4935	7.56264	55.6799	116.894
Gohir.A02G032700	35.4301	60.0512	34.7308	52.4482	63.4987	43.2216	68.3701	91.6681
Gohir.A02G072200	74.1065	111.112	62.7176	97.8816	113.468	73.8911	144.44	147.02
Gohir.A02G098500	10.2203	12.5978	7.63	6.28081	10.5683	8.19462	0.701468	1.14426
Gohir.A02G104700	0.814695	14.8009	0.0287302	18.6952	21.6993	2.11402	40.7286	70.7421
Gohir.A02G107106	11.3567	13.6814	8.68772	10.2824	12.207	10.1321	8.20272	7.3589
Gohir.A02G107500	4.35825	8.17798	4.05382	5.64384	6.27194	4.62838	9.05191	15.8819
Gohir.A02G112707	20.2284	37.6199	18.5139	27.0538	32.7595	19.5881	34.9909	45.2914
Gohir.A02G123800	11.8866	18.1548	10.9134	14.4803	21.35	8.58544	23.7869	33.8912
Gohir.A02G132000	26.4564	34.563	20.8871	32.6155	35.1756	26.1592	45.1728	57.3475
Gohir.A02G134801	2.61462	7.29874	2.20464	17.0508	8.57794	4.23008	35.9181	42.8327
Gohir.A02G148000	156.915	214.254	118.159	202.994	192.398	147.522	285.764	235.023
Gohir.A02G151300	7.41293	17.4261	6.24018	22.1105	27.7773	8.46116	49.4326	94.658
Gohir.A02G155200	1.46954	20.3957	0.756376	14.885	14.5569	2.06319	19.9496	30.7828
Gohir.A03G005100	2.99958	6.50791	4.06756	7.14066	5.30617	7.81994	0	0.0179897
Gohir.A03G018600	4.65367	5.20334	2.56275	9.57103	5.03277	3.57764	14.0102	15.145
Gohir.A03G046700	2.57167	5.34589	0.521208	8.25676	6.6517	1.35698	13.9978	12.9885
Gohir.A03G046900	3.5335	21.8971	5.30283	19.3343	28.9043	14.3005	30.4433	64.0494
Gohir.A03G050200	5.35827	8.47	4.32659	2.41345	7.97196	5.12204	0.102257	1.2054
Gohir.A03G068200	0.678189	5.76297	0.101852	13.8694	12.3522	1.61401	43.1696	44.7045
Gohir.A03G073200	5.06036	5.82892	3.47982	7.21828	6.39133	3.76586	8.83934	11.1025
Gohir.A03G096900	4.62558	8.88588	3.64516	6.6342	8.74353	3.92645	11.6506	23.2743
Gohir.A03G131300	8.3513	22.9177	7.61956	50.2589	21.477	9.54737	123.384	64.0226
Gohir.A03G144100	15.4131	19.9051	11.404	26.33	28.9881	17.5684	48.1379	50.0915
Gohir.A03G154100	28.7508	39.8875	22.9303	31.9123	38.8	19.9667	44.2135	54.3115
Gohir.A03G157300	48.6825	67.3349	35.8454	51.9686	57.5333	33.3141	71.286	68.4188
Gohir.A03G161000	13.6595	20.6791	12.5267	14.4442	18.7669	10.7134	8.195	7.12211
Gohir.A03G165200	2.77489	6.04183	3.28368	8.55208	5.62167	9.29045	13.9617	13.7154
Gohir.A03G175400	10.1151	14.0418	9.10858	11.9555	11.1562	9.6491	16.7066	18.8429
Gohir.A04G009800	3.32849	5.20808	3.03918	8.22072	7.68131	2.89863	14.0386	25.8499
Gohir.A04G014100	23.5898	34.8257	21.0551	22.9442	26.8235	18.7828	15.2268	15.9488
Gohir.A04G020700	5.78926	6.0616	3.99842	6.47394	6.50967	4.31377	7.76582	12.4536
Gohir.A04G041100	8.20391	10.3181	5.90669	8.55771	9.55874	8.0255	16.4669	21.0016
Gohir.A04G050200	25.732	42.1876	22.9187	16.0375	27.4637	14.6689	2.67439	0.265304
Gohir.A04G060700	4.23247	5.63162	2.59809	3.40027	4.1735	2.13784	2.31095	1.52913
Gohir.A04G086200	10.1245	11.0937	7.39311	13.69	12.8867	6.69843	17.9395	23.0476
Gohir.A04G088000	20.8426	23.758	15.7862	39.3659	30.0135	22.7807	40.7016	41.3535
Gohir.A04G095600	4.54145	11.0966	0.208909	8.53086	7.45427	1.60962	16.284	16.2087
Gohir.A04G109416	27.1818	29.0243	18.8	31.8636	22.6589	17.8236	48.0935	40.2938
Gohir.A04G109488	2.69937	5.55971	3.60774	3.22838	5.10965	5.69749	0.174634	0.486329
Gohir.A04G123700	19.2691	24.8317	15.1612	20.0922	22.5698	16.1568	21.3926	20.8535
Gohir.A04G138900	42.3637	57.5153	38.0586	59.5487	53.3705	42.2199	92.7077	74.9878
Gohir.A04G140000	67.6968	132.781	51.0026	518.433	352.104	90.8011	1136.36	1030.06
Gohir.A04G147800	2.01053	5.0372	0.547502	3.12204	3.84523	1.01939	2.97532	3.90885
Gohir.A05G005100	0.725167	5.09228	0.815032	9.34191	7.96224	1.77144	24.0927	25.3498
Gohir.A05G028300	107.59	156.671	74.802	96.6664	145.091	67.2482	133.585	107.5
Gohir.A05G060600	2.89405	5.74413	3.7213	4.97948	3.75455	3.68876	6.40663	7.78166
Gohir.A05G062100	4.78676	6.74254	1.95955	6.67832	7.5972	4.21227	15.7673	11.3883
Gohir.A05G063500	3.99553	5.10535	1.8333	5.68381	1.99713	1.93929	0.984316	0.725795
Gohir.A05G073100	26.6926	30.933	19.9816	15.5759	27.1932	21.5575	7.36346	14.8326
Gohir.A05G092800	4.97808	10.4581	5.76787	8.02269	7.81553	3.42248	1.23761	1.68505
Gohir.A05G104200	11.1463	12.4572	7.55399	12.8134	11.3767	7.41688	12.6426	17.6693
Gohir.A05G122600	11.0973	15.3478	7.82558	23.4411	20.4619	12.9727	42.0373	31.211
Gohir.A05G125600	12.0961	23.7142	8.71753	23.5476	35.0209	10.3407	31.9162	53.5215
Gohir.A05G127900	13.1746	15.9073	10.018	13.5709	17.7678	10.9573	2.6701	5.00556
Gohir.A05G135400	2.65747	7.99711	3.91151	9.48297	10.6778	3.36898	12.7958	28.6629
Gohir.A05G136800	13.7305	18.0949	10.4562	14.5866	13.2057	14.5961	22.6298	26.7368
Gohir.A05G137500	1.26634	8.82842	0.239943	5.45109	7.79372	1.10327	6.2416	14.3519
Gohir.A05G147200	73.6751	87.5627	52.7987	72.6111	82.8936	44.7884	77.8236	88.4111
Gohir.A05G161000	23.8065	39.4175	19.2181	25.983	30.9845	19.8821	11.0992	14.4486
Gohir.A05G173400	27.1143	38.4498	21.1923	34.9895	34.634	21.7624	37.008	32.4721
Gohir.A05G173500	7.75045	9.19729	5.74599	7.62704	8.31743	3.39371	2.86822	1.78301
Gohir.A05G185700	6.40869	7.26887	4.41923	4.84063	5.19696	4.51953	2.80164	3.32211
Gohir.A05G195200	53.1801	58.0121	35.4807	64.1725	50.9326	50.9737	88.4935	71.8199
Gohir.A05G199200	8.22611	23.9596	14.761	10.8263	24.7618	19.5841	1.41218	4.1677
Gohir.A05G205900	8.28171	18.6805	9.33907	8.05898	15.7209	11.5207	0.498277	1.11158
Gohir.A05G220400	4.38401	9.92198	4.25164	2.64028	9.15936	5.94713	0.098202	0.401729
Gohir.A05G225200	3.66609	14.9012	9.85821	19.9484	12.8574	7.96028	25.4747	29.9566
Gohir.A05G235900	3.53607	10.6848	5.10139	6.26861	7.0442	16.1422	0.135113	0.0605048
Gohir.A05G244000	6.5406	9.15821	5.83699	6.82707	8.20806	5.78435	11.6731	14.3806
Gohir.A05G247100	12.7151	20.2511	12.6692	16.5382	17.379	12.4294	22.0867	26.8123
Gohir.A05G251000	1.83049	5.14156	0.0815903	12.0068	12.5969	1.44173	21.7609	29.4639
Gohir.A05G255000	6.55084	10.2554	4.38016	36.9847	37.7273	5.06053	83.0526	104.077
Gohir.A05G270900	6.5821	8.72171	4.71715	7.93921	15.4923	7.29171	13.9458	19.8219
Gohir.A05G273600	6.0171	8.25577	5.48769	6.47093	10.7156	9.82631	0.851229	0.527338
Gohir.A05G291600	29.2601	38.1197	19.8395	23.3469	36.3972	15.657	36.0915	53.2094
Gohir.A05G294200	17.3304	22.984	12.3589	17.7882	22.7679	14.2027	12.3428	10.2724
Gohir.A05G296300	95.6312	137.728	68.6491	86.8191	141.643	78.1848	127.072	182.988
Gohir.A05G304200	3.69846	15.5226	8.68697	13.5189	17.221	6.42314	38.4018	50.9072
Gohir.A05G346600	13.0545	14.9065	9.09588	17.5217	9.5669	12.632	5.70326	4.73317
Gohir.A05G364600	9.14333	11.4167	7.29406	6.48795	9.22473	10.1037	0.867644	0.452475
Gohir.A05G375100	8.28814	12.4025	7.80093	18.1764	16.2952	8.10244	23.2052	35.5102
Gohir.A05G398100	8.04228	11.2128	5.7344	6.85879	10.0522	7.98415	4.57051	4.43271
Gohir.A05G403400	5.76587	13.1778	5.22633	14.1107	16.4282	6.0495	14.7449	22.2214
Gohir.A05G404700	43.8499	102.551	43.4723	68.4492	104.736	47.3321	97.2545	120.128
Gohir.A05G407900	4.68691	10.9149	0.374158	98.1235	36.5063	6.66771	204.442	157.125
Gohir.A05G414600	3.01268	8.69224	1.90359	11.5832	9.01346	2.7131	20.55	29.356
Gohir.A06G041900	37.1987	39.8419	26.3108	62.0263	57.2217	32.5126	118.502	70.1326
Gohir.A06G043100	2.87792	7.31513	3.03682	8.91689	8.22095	4.56687	9.59146	11.0144
Gohir.A06G043400	3.71123	6.08784	3.45607	7.63758	5.67708	3.06927	11.1143	8.74184
Gohir.A06G049200	0.78776	7.39213	0.0503345	3.68537	2.80112	0.659979	8.60563	16.5169
Gohir.A06G053200	4.22947	5.44919	2.5305	2.1925	5.30903	1.92774	5.02986	10.8107
Gohir.A06G070900	105.482	111.507	72.2024	118.802	117.724	82.4797	178.764	169.459
Gohir.A06G073500	4.87537	9.94546	3.28929	15.452	8.81819	4.78738	28.8132	23.9795
Gohir.A06G078700	61.4708	77.8086	51.602	36.3066	71.4655	52.0906	25.4309	37.0904
Gohir.A06G091500	27.2276	32.7596	21.0294	28.3794	25.6323	23.0765	42.8615	34.2863
Gohir.A06G096600	90.6192	107.082	65.9619	102.577	84.9123	61.5716	133.114	97.6692
Gohir.A06G148300	5.44784	9.27347	5.57169	6.94567	8.04022	5.8936	2.63515	2.38039
Gohir.A06G177600	0.260449	5.47696	0.151107	34.7625	11.1187	1.6238	65.3822	44.605
Gohir.A06G189900	22.8389	28.9852	17.4551	18.3671	22.1212	12.3928	27.6083	36.5564
Gohir.A06G203700	11.9289	24.0505	15.0104	12.4529	21.6291	16.5321	5.39396	6.78981
Gohir.A07G002200	8.89089	10.2868	6.24582	10.2063	10.2699	8.9896	14.0301	16.7533
Gohir.A07G009300	0.677474	8.41632	0.0950116	14.3562	20.4194	2.06872	33.8832	96.9899
Gohir.A07G014300	657.736	805.105	444.539	551.115	640.983	395.507	811.859	830.997
Gohir.A07G029800	50.3415	69.738	38.4663	40.4129	54.5866	36.7997	31.9184	35.1906
Gohir.A07G030100	10.4183	13.7279	8.90863	28.1162	18.1359	9.8577	43.3355	46.5487
Gohir.A07G041600	4.70672	7.53665	1.63543	5.38416	5.78157	1.71861	2.02241	2.74554
Gohir.A07G050200	31.6757	42.6669	27.9655	44.2689	36.1754	30.1642	58.6228	52.1337
Gohir.A07G059400	12.529	16.0865	8.95774	9.69162	14.2693	9.60415	0.903501	0.135243
Gohir.A07G068600	4.73147	11.1145	6.37315	8.57676	10.851	7.75961	12.5571	23.0116
Gohir.A07G073500	3.03863	7.00277	4.05439	10.5516	6.13223	4.88197	15.4985	13.1242
Gohir.A07G076100	6.52449	11.728	6.66967	7.50043	8.93403	6.599	3.26119	2.23556
Gohir.A07G076500	45.0328	96.0122	61.7325	37.0901	93.5897	75.971	1.65972	1.40472
Gohir.A07G101000	6.06109	9.66446	6.04843	7.03615	8.54631	5.26178	11.8238	18.8054
Gohir.A07G116300	13.4787	24.6258	10.5572	26.6621	32.5403	14.1046	44.7259	51.7402
Gohir.A07G123400	42.864	70.6427	44.1693	47.6508	71.0104	41.8432	65.7117	80.5803
Gohir.A07G130300	2.10694	5.35808	2.5156	2.29462	4.0354	2.54829	0.763882	0.603834
Gohir.A07G136200	13.917	19.5983	10.4937	14.3233	18.0259	9.74953	11.8799	10.5591
Gohir.A07G144400	10.5351	30.7995	17.4834	13.6073	19.0619	25.1188	3.83159	4.28242
Gohir.A07G146300	12.6806	17.6424	9.51437	25.1091	25.3572	13.2116	40.4974	61.5288
Gohir.A07G149900	5.07911	12.2639	6.09605	9.2719	12.3974	5.6122	12.5473	17.8712
Gohir.A07G158400	2.19081	7.06341	3.42596	3.33511	5.51586	2.91685	6.39184	9.5751
Gohir.A07G199800	7.61026	14.8081	6.28453	19.8948	15.836	4.21666	30.7895	36.4455
Gohir.A07G232100	6.7322	10.0865	5.06318	10.8886	10.8718	5.11679	15.1116	15.073
Gohir.A08G000157	380.534	443.961	261.908	333.56	353.419	204.701	513.3	489.286
Gohir.A08G017500	61.8987	72.9055	44.4443	80.434	85.4365	58.2597	136.016	97.7623
Gohir.A08G058500	6.05484	9.43944	4.76333	6.22063	7.13913	4.61861	7.84489	10.7681
Gohir.A08G071200	9.6146	19.8388	8.54462	10.0225	17.5065	10.3013	17.9481	24.6675
Gohir.A08G072600	8.78886	14.6065	8.17177	10.5987	6.89297	13.0538	1.91523	3.48607
Gohir.A08G097200	7.01072	8.71158	4.97187	8.85565	5.71779	3.50629	6.00303	1.86837
Gohir.A08G127100	4.58817	6.72574	3.09007	5.82083	8.08075	3.95678	9.11546	11.4985
Gohir.A08G133500	4.71754	9.52907	5.82237	1.84551	8.78466	10.246	0.317321	0.0937368
Gohir.A08G191700	4.6182	8.56404	4.6933	7.34108	4.77977	4.95439	9.86072	9.95899
Gohir.A08G193800	39.6751	325.69	56.7728	392.826	580.737	78.0343	612.91	1071.24
Gohir.A08G207900	32.5389	45.7086	27.3514	38.6366	44.9342	26.4594	57.0822	52.5844
Gohir.A08G227600	2.89459	18.5267	1.32509	34.1871	52.6281	5.29829	76.3061	177.737
Gohir.A08G233400	2.51576	5.17726	3.34666	2.46314	6.01025	2.57715	0.290332	1.07394
Gohir.A08G238600	7.95885	8.32727	5.4353	9.51907	8.81198	3.86352	16.3944	12.6196
Gohir.A08G245800	2.21753	7.65828	2.50279	4.49097	5.09295	1.77567	8.705	8.68897
Gohir.A08G248100	1.95148	5.77018	1.02831	21.4338	21.4439	3.17912	49.9905	75.1911
Gohir.A09G033900	52.6075	82.2237	49.6373	70.325	84.6753	69.6987	89.3343	128.995
Gohir.A09G082900	60.286	63.2966	40.3289	53.5873	62.8133	41.0099	59.9906	92.8723
Gohir.A09G096300	7.39078	12.0346	5.78141	9.67076	11.3153	6.53773	12.8465	14.7351
Gohir.A09G097900	1.47177	8.00463	3.94768	2.52577	7.33962	2.83039	8.5088	15.9493
Gohir.A09G106200	7.07935	10.6407	6.53047	7.01089	7.09265	5.84408	9.78253	11.9027
Gohir.A09G114500	4.38877	8.55024	1.26255	10.9445	8.18007	2.19466	20.8936	16.4705
Gohir.A09G119800	8.10725	12.8029	6.37697	9.70957	18.9039	7.71504	14.9067	30.2618
Gohir.A09G128300	22.5376	26.5683	17.2686	21.8806	22.0331	23.1583	30.9149	37.1295
Gohir.A09G138500	6.03648	11.2494	5.84499	6.27061	10.3065	7.14478	0.884455	1.14392
Gohir.A09G145700	17.4123	31.145	11.8041	26.5053	23.8729	12.54	40.1974	42.3691
Gohir.A09G148800	40.7829	61.5727	32.4371	44.1326	72.9531	35.0385	68.9771	84.2103
Gohir.A09G159900	15.0797	44.6417	13.734	34.0316	60.4303	16.3042	54.1279	85.1561
Gohir.A09G160900	3.06812	5.13615	2.94922	4.01258	6.13072	1.70142	1.55277	0.629501
Gohir.A09G164100	13.4155	43.5326	24.4169	21.7538	36.6219	33.7744	0.996066	0.289594
Gohir.A09G179600	4.16248	8.33064	1.60227	5.02035	6.2894	1.23801	4.2458	3.47279
Gohir.A09G184500	4.1626	7.5329	4.38218	6.45163	8.77696	4.51146	10.7376	10.191
Gohir.A09G205900	2.52629	5.99919	1.94599	5.49059	4.88819	2.98734	8.06383	11.9555
Gohir.A09G213676	105.723	131.054	81.1763	76.8472	105.831	57.6324	57.5814	65.3971
Gohir.A09G214000	5.70432	5.76687	3.84031	5.73928	6.51597	2.98284	1.62433	1.31764
Gohir.A09G218800	6.78359	15.8513	10.5273	5.80203	13.2787	16.7495	1.88796	1.02271
Gohir.A09G221400	10.7669	15.4438	8.39461	24.5184	17.0171	4.89082	29.14	41.3779
Gohir.A09G228500	21.9256	35.2149	19.4137	33.4455	40.6322	26.4103	49.6226	95.0173
Gohir.A09G232500	2.61238	5.57758	1.2254	12.2032	6.6579	2.65694	25.5296	14.7316
Gohir.A09G241700	17.603	35.0506	19.3295	14.7925	27.9252	19.8104	1.17168	3.68056
Gohir.A09G243200	153.547	157.466	104.929	158.782	150.365	85.3315	266.312	201.902
Gohir.A09G246400	12.6228	19.637	11.8787	15.912	23.5584	9.26086	24.3389	37.1025
Gohir.A09G246800	188.06	285.381	132.141	150.284	281.74	108.192	220.936	380.582
Gohir.A10G120100	26.2049	33.6899	19.6543	47.9695	29.299	21.9397	63.0486	51.4567
Gohir.A10G127700	16.3542	21.8114	13.7845	25.7438	23.9019	16.8932	36.2512	36.5681
Gohir.A10G143000	2.59674	5.65944	0	4.82792	6.04301	0.508508	10.2116	10.7042
Gohir.A10G160400	169.575	198.046	116.08	169.967	170.531	102.718	263.68	220.278
Gohir.A10G163900	21.8202	34.9554	19.7686	36.8734	37.228	30.2401	60.2368	59.4989
Gohir.A10G165600	13.077	21.3448	10.4859	13.6441	16.5284	10.3476	24.1081	37.1536
Gohir.A10G167200	180.204	189.398	123.613	152.56	168.504	99.5787	203.915	221.445
Gohir.A10G180200	9.64813	22.3686	7.00932	7.0938	26.2719	9.62251	0.831918	0.57825
Gohir.A10G185800	26.3988	59.7015	27.6743	30.6373	65.3392	47.2205	2.7526	5.89176
Gohir.A10G196600	7.6271	9.04347	5.58767	10.4151	5.17579	6.03847	11.124	11.7998
Gohir.A10G204100	6.26224	8.38019	4.63539	5.88772	8.19984	4.42696	8.08254	10.1001
Gohir.A11G012800	92.2771	171.886	72.6839	114.47	163.582	81.3482	141.865	196.649
Gohir.A11G028180	10.5431	14.8167	7.35318	9.05744	10.938	10.0761	15.7891	22.26
Gohir.A11G041600	17.8197	25.4126	13.2978	38.4817	27.4829	19.9674	62.8296	44.1313
Gohir.A11G043000	6.16296	12.7221	8.04396	11.6484	14.5552	6.39069	20.6374	26.7081
Gohir.A11G056200	5.01505	14.5605	6.74942	8.66918	12.1553	10.6217	0.620518	0.419566
Gohir.A11G061500	18.8534	45.5579	28.8017	20.8759	32.611	34.6718	3.84545	6.7137
Gohir.A11G146500	4.70195	10.5116	5.39992	2.75771	8.66511	4.80969	0.26934	0.136024
Gohir.A11G155500	4.55665	6.5644	0.079374	0.228983	4.36783	0.33811	0	0.749858
Gohir.A11G179400	60.042	75.2647	48.3898	55.5725	74.0696	46.6624	70.8988	71.8363
Gohir.A11G187700	2.45519	15.5278	0.750485	18.8691	7.86677	1.42077	39.2812	17.6847
Gohir.A11G187900	1.42974	8.97044	0.607155	8.83002	6.31877	0.924682	14.6524	23.4071
Gohir.A11G192500	4.78672	5.45898	2.08891	12.7612	5.25643	3.75303	22.1019	14.6936
Gohir.A11G208300	2.33518	21.0283	0	22.3117	13.7151	1.94626	73.8658	30.3071
Gohir.A11G209500	1.94929	12.6931	0.543972	7.83911	10.7104	1.63098	14.2241	50.4121
Gohir.A11G249800	18.8227	24.0586	15.2802	11.8984	20.4997	11.0637	3.47443	6.79333
Gohir.A11G254100	15.7131	31.7417	15.9065	12.2462	22.2555	16.4714	3.8267	7.06816
Gohir.A11G266400	5.36177	5.8951	3.67286	9.06049	4.59776	4.81992	11.0598	12.3559
Gohir.A11G314400	23.5503	43.3176	18.8194	30.0073	49.6501	24.3224	44.2293	71.493
Gohir.A11G330000	4.6355	5.37131	0	4.58363	6.8778	0.553593	6.39694	6.68248
Gohir.A12G010100	50.7803	180.318	63.0626	131.583	232.521	91.2259	213.531	369.505
Gohir.A12G031400	13.3397	34.4723	22.2519	17.2013	24.5387	31.1988	6.24509	8.12454
Gohir.A12G056400	3.81898	7.74962	0.52753	2.43369	2.97856	0.228186	0.446375	1.20176
Gohir.A12G086800	7.65457	13.9193	8.49378	5.65114	14.263	8.10073	2.79585	3.69987
Gohir.A12G119300	0.0390363	5.02374	0.058935	5.17281	3.2738	0.26265	6.39295	7.33326
Gohir.A12G121700	17.7211	36.5329	15.8491	24.3859	25.873	17.0648	28.7966	43.369
Gohir.A12G129700	28.173	45.8702	20.1747	42.6596	50.927	34.4681	53.7954	71.5564
Gohir.A12G181700	27.9972	33.5686	20.003	31.7361	44.2467	19.7999	39.4736	60.3284
Gohir.A12G182200	49.5631	132.064	87.3674	63.9083	146.75	124.111	3.90387	3.17656
Gohir.A12G188400	8.2559	11.6912	7.74598	8.70626	10.232	6.01547	11.7728	15.1366
Gohir.A12G194900	2.57921	5.97985	3.05199	6.17971	6.929	4.90412	11.7761	15.9464
Gohir.A12G199100	16.1917	28.3056	14.4032	63.5849	39.2081	16.4396	115.473	141.232
Gohir.A12G211600	93.8477	124.101	77.3659	123.289	161.873	109.311	190.971	216.077
Gohir.A12G215600	49.6446	56.4751	33.4699	49.7658	58.7672	44.9357	69.2434	71.4393
Gohir.A12G229900	4.36892	6.34363	2.57192	6.05922	5.25094	2.61741	7.57812	7.33065
Gohir.A12G232800	41.6052	77.5543	36.8114	62.465	65.6728	34.9659	73.5579	99.1881
Gohir.A12G247500	113.182	195.655	92.0134	120.245	196.953	92.2318	180.695	250.512
Gohir.A12G248500	3.85482	6.16087	3.55374	3.86582	5.04552	3.02721	5.84629	9.49817
Gohir.A12G270300	24.0153	28.1362	17.6744	19.9268	24.7402	16.1726	22.714	29.7204
Gohir.A13G010100	3.07982	9.06678	2.10716	6.41113	10.0965	4.62366	13.5195	26.7039
Gohir.A13G021600	12.9202	15.7462	8.86839	18.2247	16.2631	13.4823	19.6497	19.2426
Gohir.A13G033200	39.0362	61.6071	28.0236	36.1227	58.1669	28.0653	54.6966	70.9446
Gohir.A13G045900	6.25579	9.56197	6.3129	6.39499	8.55222	6.99327	3.1286	4.4086
Gohir.A13G054800	18.0863	24.4686	16.1546	20.7664	24.0626	16.1901	23.3027	26.1544
Gohir.A13G060300	138.02	174.27	103.551	128.071	149.19	95.2756	212.188	189.417
Gohir.A13G060800	21.581	23.4865	14.582	32.1487	27.4897	13.2645	56.7541	53.2906
Gohir.A13G101900	15.6889	35.3019	17.7359	43.5199	40.99	22.5981	85.8157	71.2967
Gohir.A13G104300	83.4536	104.588	59.1097	112.99	98.9869	67.0593	168.595	149.029
Gohir.A13G178300	10.1056	13.6133	7.75017	10.9268	16.3514	8.27861	18.3839	23.3596
Gohir.A13G179500	15.8846	21.7607	11.7355	19.9081	20.098	15.0167	31.3505	42.9616
Gohir.A13G192200	14.2914	16.0514	10.4635	25.8745	16.4631	11.222	27.9786	26.0367
Gohir.A13G194900	3.7906	9.51393	3.51266	10.0896	8.53515	4.4706	16.076	15.1328
Gohir.A13G208700	9.80455	11.6935	7.7298	16.6468	16.1688	9.98864	16.522	18.5932
Gohir.A13G228100	7.33634	15.3239	9.05243	7.68987	17.8637	13.1641	1.63094	4.05875
Gohir.A13G233600	36.2171	41.1475	25.0188	32.7578	36.0888	24.884	21.4148	19.6306
Gohir.D01G023514	21.402	48.4888	25.0646	16.6312	30.5957	48.0267	0.388375	0.251834
Gohir.D01G037200	5.69065	10.3786	5.79007	5.02347	11.1017	5.2713	2.06784	3.1433
Gohir.D01G044100	17.8726	26.7581	13.5434	27.4855	26.265	15.5413	43.7799	52.7253
Gohir.D01G058700	4.47847	14.1073	8.7823	6.3786	14.5732	12.3258	0.663336	0.847234
Gohir.D01G063000	66.431	216.548	143.512	65.8029	229.436	154.329	5.59049	10.2645
Gohir.D01G070100	3.05481	10.4854	0.276996	17.298	13.3094	1.54914	33.1222	26.4462
Gohir.D01G071850	9.4903	40.1	18.4361	15.9819	25.0059	48.2394	0.499584	1.40172
Gohir.D01G072900	3.0495	6.62136	2.74223	4.53984	5.57428	2.97641	11.929	10.7542
Gohir.D01G075700	6.21047	12.5284	7.7168	9.18182	9.72395	11.9123	4.27367	3.01984
Gohir.D01G089300	534.769	853.41	532.982	516.837	792.975	561.74	213.137	340.529
Gohir.D01G105300	2.46197	5.20374	1.83886	4.63767	4.12998	1.24801	3.55271	7.34656
Gohir.D01G133900	28.321	47.0137	20.5078	48.7324	38.2865	21.3945	68.391	60.326
Gohir.D01G137800	13.4732	19.7772	10.1958	13.534	19.8638	8.70612	18.9151	24.7477
Gohir.D01G144600	2.12431	5.18318	0.999107	12.825	6.8277	4.82531	24.0687	30.3413
Gohir.D01G146100	4.27644	9.19969	5.90256	5.90616	7.20498	8.52469	2.73274	0.810457
Gohir.D01G154500	6.53877	9.84752	4.62439	10.7462	8.94196	5.58132	17.2874	18.8564
Gohir.D01G190300	34.7821	38.6775	24.2564	25.5301	31.3009	18.9306	41.1913	35.5731
Gohir.D01G209200	132.929	198.792	116.96	172.067	233.029	132.744	255.605	334.654
Gohir.D01G216300	24.8534	30.2795	19.0533	31.9924	28.602	19.336	41.0684	53.8447
Gohir.D01G219800	17.2389	42.0678	18.9568	38.3137	49.6855	21.2691	49.489	74.5212
Gohir.D01G220000	15.6652	28.3603	17.5234	18.3806	43.0037	21.0572	3.01638	5.36656
Gohir.D02G007001	9.73716	12.7637	7.66162	11.0887	10.4183	7.85111	5.64058	6.49428
Gohir.D02G009300	7.39597	11.3307	6.26456	10.8087	12.5754	5.45399	13.9414	15.2471
Gohir.D02G019800	4.71465	36.7398	4.9501	52.1818	97.6737	9.5406	104.654	256.44
Gohir.D02G047100	105.229	133.821	73.835	93.2786	115.625	62.1588	104.665	116.793
Gohir.D02G054300	6.97764	29.0497	5.0689	13.748	29.8946	5.46188	24.7151	30.1018
Gohir.D02G063400	57.4948	73.8272	40.1155	54.294	67.3911	35.2401	34.7053	19.9359
Gohir.D02G132900	13.4229	16.1415	9.63493	12.4715	11.9688	13.9314	21.03	18.5907
Gohir.D02G143200	3.78402	7.26638	1.39391	21.6513	7.66365	2.10502	58.9532	28.1768
Gohir.D02G167300	17.0892	19.8632	12.0335	24.3893	19.8777	18.7096	33.7222	40.9548
Gohir.D02G173200	5.80339	15.3047	5.82346	3.5543	14.2748	5.53383	0.27839	0.0263027
Gohir.D02G177000	31.6513	52.1615	30.0586	35.3997	40.4517	28.4708	44.1521	59.4938
Gohir.D02G178100	10.3152	23.5781	14.1197	9.37429	22.0431	17.6004	3.41421	5.6464
Gohir.D02G185100	22.6852	25.5171	16.813	10.2426	17.6442	9.47674	3.48067	8.52331
Gohir.D02G191900	26.3211	31.8735	20.7116	24.5082	33.0354	19.0824	29.687	39.5071
Gohir.D02G195100	13.1694	29.2047	15.1739	17.1034	32.3317	20.6965	1.70819	1.95263
Gohir.D02G203199	4.46482	6.93619	0.342151	39.4471	24.8905	2.31906	78.5759	68.9106
Gohir.D02G208500	149.988	165.526	105.124	127.21	123.207	103.147	141.542	156.557
Gohir.D02G208900	339.613	411.08	235.497	339.608	402.123	235.719	479.825	469.638
Gohir.D03G006500	4.90876	5.20908	2.81628	3.33379	4.53418	2.38176	2.02748	2.51151
Gohir.D03G010100	257.517	423.851	183.042	232.154	335.844	167.963	292.317	337.479
Gohir.D03G014000	7.69233	7.86289	5.13344	9.02254	4.2657	5.4491	1.05435	0.420056
Gohir.D03G015100	12.2157	20.8683	9.58104	7.78507	12.1515	9.23509	2.20774	2.69932
Gohir.D03G032400	183.116	282.106	138.046	256.909	223.154	189.353	315.789	277.427
Gohir.D03G052850	4.61684	14.2324	1.09166	5.88628	15.0691	2.15421	12.7149	29.0924
Gohir.D03G059100	36.0099	64.5054	30.6267	25.5238	53.3923	24.372	9.03683	17.9537
Gohir.D03G060606	34.5988	47.1918	29.8703	49.7889	42.9644	30.295	75.153	72.4972
Gohir.D03G069500	4.57845	7.75008	3.84638	6.59439	7.55725	4.8194	6.96857	10.4105
Gohir.D03G081600	4.57392	6.00983	2.99675	3.99851	3.90828	2.35161	1.89227	1.61427
Gohir.D03G083900	2.49906	5.32291	3.24586	2.99591	3.96252	3.17638	1.17667	0.639106
Gohir.D03G096300	14.8826	24.7459	16.4449	20.0922	39.7026	27.3236	3.10407	2.30324
Gohir.D03G099700	5.17089	7.35451	4.05187	7.35039	5.24556	6.43475	12.9588	16.437
Gohir.D03G100100	36.9579	60.1576	37.7895	29.8708	52.8038	36.7541	22.6527	21.5207
Gohir.D03G124100	8.32198	14.6321	7.13314	13.8902	10.5064	9.03373	17.4098	15.3595
Gohir.D03G129800	16.2721	20.2398	11.7589	16.1467	17.6681	11.8219	14.6895	11.2183
Gohir.D03G140200	7.3715	14.5194	7.59167	5.97488	8.91759	10.9448	0.907678	0.822597
Gohir.D03G150700	3.72168	6.01922	3.61553	6.07137	8.68287	1.3497	8.43838	11.0405
Gohir.D04G001500	4.98067	17.2182	3.60585	10.2209	16.0565	4.60466	19.3988	40.5986
Gohir.D04G011000	117.399	191.513	108.102	176.448	219.669	118.577	252.3	274.837
Gohir.D04G034200	31.2197	39.1718	23.804	31.9369	39.7984	27.9176	39.1148	36.8347
Gohir.D04G049200	1.45521	6.62526	0.656135	4.27274	8.73352	1.67441	9.27149	17.7365
Gohir.D04G051700	24.5517	37.4252	20.9474	25.6638	41.6022	18.0693	32.539	51.4653
Gohir.D04G084400	5.76077	6.87502	3.92257	5.26637	7.53132	5.60924	9.34281	12.218
Gohir.D04G117200	6.42375	11.6059	7.19764	10.7038	8.09495	6.09072	14.3499	17.5651
Gohir.D04G137100	185.767	328.301	204.989	345.67	441.163	223.736	677.927	1370.52
Gohir.D04G144800	34.309	41.7797	26.0293	26.5547	37.1944	17.7897	31.4759	37.4132
Gohir.D04G152400	22.1383	29.0504	15.109	52.9064	45.5352	27.1091	97.7217	128.854
Gohir.D04G182000	115.143	143.976	89.9558	124.876	163.557	77.7045	186.548	262.276
Gohir.D04G188100	15.2957	19.3896	10.6159	16.2688	24.2877	18.6314	0.87863	3.04884
Gohir.D04G190500	6.80165	8.27171	5.34721	6.77225	8.84462	6.97515	2.20458	3.38016
Gohir.D05G005700	195.941	235.73	138.93	198.375	255.297	147.308	275.627	224.314
Gohir.D05G012300	11.8971	22.619	14.3084	9.74086	24.6248	15.3997	1.62184	0.496461
Gohir.D05G014550	4.41108	14.0771	4.85004	18.0582	20.1941	6.45788	26.8655	45.8396
Gohir.D05G047600	6.37295	6.69276	4.34162	6.96872	5.82364	2.81915	8.76524	9.75667
Gohir.D05G053300	33.5214	53.184	30.5111	17.489	28.2828	25.5612	5.84426	8.32609
Gohir.D05G074700	282.026	298.491	194.637	249.831	294.375	147.867	387.619	376.825
Gohir.D05G077000	21.7582	28.7992	17.9035	28.4166	27.1152	18.5761	36.1621	51.4813
Gohir.D05G081500	3.2936	5.9345	0.888988	6.3872	4.31806	2.07254	9.02943	7.99058
Gohir.D05G084600	14.0069	34.2349	22.0572	12.8794	34.3419	22.8234	0.724972	4.32909
Gohir.D05G101100	3.04846	8.40872	2.77787	5.26597	4.89736	2.75262	1.49127	1.56651
Gohir.D05G118600	2.60369	5.18564	2.78274	3.72849	3.07029	1.0552	8.18681	7.32892
Gohir.D05G132400	12.5444	16.1593	9.95528	9.40288	12.7162	10.9778	4.67536	5.36786
Gohir.D05G136900	2.99087	8.05879	3.35248	2.91492	9.09933	4.98766	0.100543	0.0659552
Gohir.D05G137600	16.4854	22.1438	13.0244	60.8531	29.2878	12.6505	106.377	93.3381
Gohir.D05G144000	1.60116	7.83228	2.40112	18.7006	12.5897	4.39313	33.4624	30.4077
Gohir.D05G166400	40.5202	49.1337	29.71	42.4763	51.8141	44.2288	17.1928	22.3499
Gohir.D05G179000	1.27338	8.35163	0.471785	9.51325	26.9324	1.45336	16.7911	33.5878
Gohir.D05G194300	21.8127	49.369	17.3464	15.2798	37.1585	21.3753	1.09282	8.95279
Gohir.D05G234350	3.85367	5.37671	2.10049	4.4465	5.47431	1.99843	3.47928	3.55714
Gohir.D05G247700	24.0204	26.8245	16.1475	37.1547	22.1409	21.1246	75.577	42.1407
Gohir.D05G252900	26.5693	37.1656	24.5751	30.0456	37.4017	26.5663	45.943	48.7141
Gohir.D05G253100	13.5246	20.9197	10.3356	21.6962	25.5888	16.4772	26.4323	33.6529
Gohir.D05G255400	11.4436	16.1369	9.80184	9.90258	15.3806	13.9463	3.71128	5.48144
Gohir.D05G256600	3.4653	9.99512	5.63335	40.7437	33.34	5.25462	90.3189	115.978
Gohir.D05G296200	30.103	42.0877	25.677	38.243	49.5405	32.0241	62.1323	75.9284
Gohir.D05G317100	89.8971	116.1	71.9827	106.213	95.5318	69.0495	136.323	123.445
Gohir.D05G362300	2.6181	7.25134	1.67135	11.6273	8.42395	2.15836	19.6671	17.9041
Gohir.D05G363500	12.6318	33.9441	11.7917	128.242	73.6073	21.9141	274.226	214.042
Gohir.D05G388501	21.806	34.1703	15.721	27.3497	27.1904	27.4078	7.91942	8.91804
Gohir.D06G020400	12.6941	23.6602	13.5308	42.9516	24.4197	9.59609	54.4521	55.3657
Gohir.D06G030300	2.47929	23.0557	2.91385	10.9498	25.541	4.1292	21.4399	47.4199
Gohir.D06G036200	34.1617	68.8204	29.948	59.5538	49.211	33.4496	115.933	72.4484
Gohir.D06G043900	1.97647	6.06942	1.05251	5.30417	3.95563	3.25718	6.3144	10.3162
Gohir.D06G048000	4.07708	5.96519	3.30631	3.84853	3.77584	6.20026	0.745641	1.1064
Gohir.D06G074700	3.83885	10.4816	5.11984	4.77468	6.01239	2.54357	11.313	18.3056
Gohir.D06G077000	12.5289	17.9421	8.48763	12.138	14.4189	6.28646	15.0445	18.7671
Gohir.D06G081500	2.03908	8.52665	1.59316	3.9581	7.42933	2.09746	6.45635	12.1357
Gohir.D06G088800	28.4908	33.541	21.8809	23.0666	26.1364	21.1232	31.9608	41.6121
Gohir.D06G090800	22.1887	34.3812	15.4136	27.8046	27.6747	17.2266	51.0938	41.1377
Gohir.D06G095700	21.6499	28.3689	16.0759	19.9004	21.871	14.9225	33.9549	33.0022
Gohir.D06G096600	20.7734	27.9462	18.6228	14.6521	30.9161	21.8858	4.00338	4.29044
Gohir.D06G110600	6.16673	7.0538	4.46032	7.94381	6.36939	4.79149	9.90037	12.8438
Gohir.D06G123400	20.9144	28.24	14.266	24.065	25.0207	17.2454	37.1144	37.0108
Gohir.D06G132500	15.5844	27.7109	12.1759	18.8221	47.4357	20.2759	1.1109	1.32397
Gohir.D06G140500	5.53732	6.47368	3.91669	8.31995	5.37617	4.5782	7.97361	12.6942
Gohir.D06G148300	2.78048	6.00992	3.12193	5.28054	5.53463	3.12247	6.14236	7.30666
Gohir.D06G148600	25.927	37.5701	22.8483	28.6326	36.8646	23.002	35.426	47.3847
Gohir.D06G182200	80.0624	119.061	58.007	101.311	120.221	60.4804	128.112	96.8034
Gohir.D06G189600	7.09345	13.4151	6.07002	16.2684	16.5531	8.38643	33.0284	45.4338
Gohir.D06G190600	1.02937	5.01724	0.0236734	18.4458	3.93117	0.729823	50.0935	13.1319
Gohir.D06G192100	47.0909	86.4129	48.477	48.5304	76.4403	58.2308	25.2816	33.916
Gohir.D06G193400	14.1396	16.9686	9.57126	18.4573	16.9488	12.1319	32.6016	30.4718
Gohir.D06G193500	31.889	59.3815	36.4609	36.7559	46.824	33.45	13.8801	22.1009
Gohir.D06G200800	1.66714	11.2159	0.430561	4.69379	10.2645	1.14508	11.8674	34.1255
Gohir.D06G213400	2.08495	8.4392	0	8.33108	4.6674	0.37863	6.63812	5.52573
Gohir.D07G015500	2.99835	7.28444	3.84062	4.72377	4.9052	5.78768	0.096044	0
Gohir.D07G021300	4.74765	5.45792	1.89361	7.49297	4.24187	1.65122	3.02569	1.79165
Gohir.D07G033900	13.331	22.4802	10.6634	63.2772	27.9041	10.3348	109.661	67.1869
Gohir.D07G055300	12.7127	23.1362	10.0434	18.7491	27.0067	11.2201	22.1579	29.1191
Gohir.D07G066200	225.288	252.817	153.24	223.216	228.739	140.837	344.875	320.939
Gohir.D07G073100	6.42448	9.44519	5.91977	11.4529	13.4966	7.79573	14.14	20.4032
Gohir.D07G091400	23.2016	38.0083	24.3138	41.3674	48.4928	38.0992	60.1367	84.0053
Gohir.D07G097300	9.06733	12.8429	7.64214	14.9482	15.0716	9.09353	22.058	29.3656
Gohir.D07G100900	62.2648	87.5642	54.1499	66.8704	74.5618	50.0991	89.2017	92.2558
Gohir.D07G117900	2.75091	7.15603	0.715458	9.64979	8.30329	1.5674	19.0663	11.4104
Gohir.D07G127400	89.1569	123.729	77.9309	104.902	115.618	66.0005	136.409	160.046
Gohir.D07G130500	8.86322	10.6667	5.9589	8.83456	9.14605	8.79558	13.5948	17.4103
Gohir.D07G131000	3.51268	6.85323	4.16887	3.72438	7.38591	4.89297	2.40876	1.1451
Gohir.D07G144700	2.15722	8.29306	1.63926	5.35844	6.71706	2.64762	12.9936	12.1805
Gohir.D07G147700	4.3141	5.4386	3.58322	2.80791	3.24227	3.02462	1.61382	1.97235
Gohir.D07G156900	40.624	52.9091	28.7002	39.3961	45.6296	28.6733	53.3223	70.4606
Gohir.D07G158500	10.1439	11.4388	7.5766	9.35445	9.68529	8.50027	14.5305	16.9996
Gohir.D07G166500	2.3868	6.10054	0.139404	59.4404	23.5437	3.94674	144.069	105.463
Gohir.D07G235700	57.8421	110.726	54.175	111.742	128.454	80.2196	220.526	179.589
Gohir.D08G007600	11.8614	14.5562	8.48145	13.1523	10.6074	9.46454	13.8748	15.1093
Gohir.D08G014600	348.498	406.582	246.826	356.053	352.139	224.411	514.319	497.469
Gohir.D08G029300	4.55746	6.32075	4.10367	7.54335	7.95378	4.20932	11.9672	19.588
Gohir.D08G064400	42.4534	51.8778	32.2518	61.4596	58.7497	32.1105	63.0692	91.7731
Gohir.D08G065400	64.521	87.1328	47.3654	68.7424	91.794	67.3369	111.383	129.03
Gohir.D08G084200	1.79316	8.78941	0.192012	4.88645	4.95062	0.917999	6.87462	10.4409
Gohir.D08G099800	29.19	64.435	29.3957	14.9523	68.1885	14.8955	1.36002	0.532188
Gohir.D08G115900	9.66786	12.456	7.91324	8.11139	9.86285	4.8887	12.2307	11.637
Gohir.D08G125600	10.9723	20.7673	7.73543	15.0882	15.1181	9.38813	22.3428	33.165
Gohir.D08G149800	4.89887	6.90346	3.98156	5.102	7.46438	3.68571	6.98679	10.4068
Gohir.D08G175100	1.4884	5.66606	2.75114	5.04265	4.77567	4.17181	7.91235	8.78382
Gohir.D08G190000	53.5803	156.077	67.5486	70.6132	85.8763	108.603	4.55821	0.776235
Gohir.D08G193900	9.8032	23.5522	15.1464	10.1136	25.4125	14.136	2.77663	3.53941
Gohir.D08G203700	1.63712	5.92844	0.279633	11.5908	8.20237	1.77967	17.0713	19.1005
Gohir.D08G207100	3.63983	7.12584	1.9108	4.96579	2.59353	2.24677	0.95342	0.749422
Gohir.D08G209600	6.85059	8.10223	4.73074	10.0874	7.00864	7.40709	15.7762	12.4916
Gohir.D08G210000	66.59	101.25	61.9475	111.407	105.46	38.2629	159.101	172.399
Gohir.D08G216900	8.00582	10.8961	7.17551	9.78019	11.2407	5.82477	8.99618	7.42732
Gohir.D08G223200	68.0405	80.7839	49.9464	89.3185	105.464	58.6574	121.793	138.852
Gohir.D09G005800	7.84262	18.1224	7.33365	14.0098	13.1273	5.4876	20.5748	20.9778
Gohir.D09G035000	6.29378	6.71941	4.29696	6.2762	6.82099	5.20061	7.71556	8.91452
Gohir.D09G085200	41.0057	54.4554	35.2507	40.7584	41.04	36.0937	12.6107	12.5127
Gohir.D09G090300	39.0829	73.868	26.9581	48.8659	99.5687	38.5584	74.2304	139.137
Gohir.D09G097700	1.30689	6.56149	1.51799	5.96085	8.20316	1.95895	18.0261	15.8973
Gohir.D09G129700	6.77379	11.3248	4.74911	11.916	8.09225	4.03453	20.8356	17.8478
Gohir.D09G146300	3.65027	6.23313	4.11125	6.60187	5.86357	5.31414	10.3624	12.8905
Gohir.D09G155500	33.309	45.4581	26.44	75.448	57.1335	36.7144	139.637	104.644
Gohir.D09G179400	2.76267	5.75343	3.78351	8.16685	4.45871	4.62768	13.0867	9.6819
Gohir.D09G186000	264.7	267.205	177.552	188.056	220.096	158.476	266.462	280.061
Gohir.D09G214400	2.82435	5.68816	0.610499	4.23325	3.76938	1.1197	0.843498	1.06559
Gohir.D09G215700	49.1808	88.4544	37.5014	30.8493	69.1132	33.9928	16.1364	19.9559
Gohir.D09G219900	48.7978	75.9814	43.5882	62.309	68.9261	47.1529	82.5437	82.9028
Gohir.D09G233600	2.98355	6.37169	2.95163	7.53318	8.2523	3.38369	13.0605	27.2263
Gohir.D09G234200	14.2729	36.0419	14.0169	33.4745	45.1467	19.2864	87.641	103.939
Gohir.D09G242400	24.4004	39.2773	19.3393	18.2693	23.7928	19.0643	1.72825	3.67326
Gohir.D09G245900	35.2148	39.8841	26.3455	37.0667	36.5874	31.6514	39.6144	46.6522
Gohir.D10G041200	33.8092	37.7467	23.3132	28.0749	32.1851	23.3729	28.2043	32.7129
Gohir.D10G060200	4.93477	5.15226	0.570488	3.20926	1.81979	0.580606	4.03249	1.66037
Gohir.D10G064900	3.39872	6.15341	3.41241	4.89195	4.4072	2.78047	7.8462	7.4513
Gohir.D10G073700	2.49706	6.31126	4.05936	5.61564	6.09491	6.99681	0.250507	0.0895515
Gohir.D10G090300	30.9148	53.1955	27.7472	50.8387	47.5296	32.625	76.3278	77.3501
Gohir.D10G101900	5.50272	8.33485	3.80546	5.58171	5.90452	5.22426	9.85526	9.96357
Gohir.D10G106300	2.8629	7.81499	2.71284	4.78148	8.71708	2.73991	8.90611	15.4459
Gohir.D10G146300	29.3365	37.0431	24.3762	30.8446	38.4819	27.3899	46.5505	36.4515
Gohir.D10G170300	10.272	17.5817	9.79017	19.1218	13.6418	12.5631	35.7959	25.0562
Gohir.D10G187000	26.0217	30.4095	18.9788	32.3376	28.5535	15.1103	27.7816	36.8344
Gohir.D10G205400	19.735	30.6711	16.9557	39.7972	26.2677	14.0319	66.824	55.3689
Gohir.D10G242100	4.72269	6.47475	3.57721	5.64529	5.5115	3.50633	2.5606	4.85402
Gohir.D10G246000	453.184	493.041	327.07	469.485	471.327	286.183	706.404	694.529
Gohir.D11G001400	62.1242	88.6825	51.8293	66.3399	70.0129	47.4988	96.1223	110.021
Gohir.D11G041700	6.64783	8.38373	4.49293	6.43574	4.41198	5.78455	1.03604	1.25195
Gohir.D11G062100	26.9344	30.8925	19.4188	32.5541	30.8938	23.8463	50.251	49.2118
Gohir.D11G085500	82.6429	104.294	63.8969	91.317	102.304	80.2601	65.3773	63.8743
Gohir.D11G098500	11.317	13.6783	8.16816	8.83098	11.9738	7.49906	2.35405	3.11393
Gohir.D11G116300	35.6217	43.6486	24.5746	31.2264	40.8615	24.039	47.5628	42.4485
Gohir.D11G116800	4.8723	5.29733	3.41684	7.67387	6.33448	5.51483	7.44089	8.30405
Gohir.D11G128200	4.88516	5.74634	0.778891	9.71658	5.50382	1.86261	14.1895	9.87127
Gohir.D11G131801	1.70125	5.00017	1.32106	9.70003	8.84249	2.41995	15.1547	27.2032
Gohir.D11G139500	16.494	16.7099	11.0358	24.5721	20.0275	14.5285	37.2537	37.9747
Gohir.D11G148400	29.798	40.2257	20.064	25.2848	40.9653	20.757	36.0232	47.1889
Gohir.D11G149500	106.715	219.669	75.1278	136.169	225.756	93.8607	182.167	237.305
Gohir.D11G161200	3.50518	10.0261	3.31012	7.46111	6.58892	4.4955	12.8247	14.3206
Gohir.D11G181200	47.3721	63.4723	39.764	59.2336	58.7547	44.2321	63.9998	65.3618
Gohir.D11G184400	12.5597	23.2651	8.6264	21.5347	27.1695	17.5207	45.1202	43.5134
Gohir.D11G184700	128.567	156.957	103.181	170.389	181.062	192.574	42.334	41.4156
Gohir.D11G186900	5.57982	13.9378	5.52796	23.3031	20.7392	5.15191	51.3057	67.2086
Gohir.D11G194400	3.53362	6.68933	2.12831	12.4307	5.74916	1.73753	12.7223	27.8592
Gohir.D11G195400	3.00949	5.38903	1.63998	4.42618	4.3784	2.56855	1.70226	2.77605
Gohir.D11G201900	3.06623	5.89798	3.85344	3.85477	3.72463	4.88118	0.414726	0.673149
Gohir.D11G225300	189.8	273.793	129.694	180.145	264.522	139.644	223.122	299.948
Gohir.D11G253200	13.4962	15.2027	10.0257	13.0091	13.3193	9.24625	13.5458	13.92
Gohir.D11G276700	3.88931	6.58857	4.22025	5.03095	5.04521	3.9011	7.35095	13.7104
Gohir.D11G277400	10.2565	20.5354	10.2695	13.7033	21.5002	7.46929	20.5695	30.647
Gohir.D11G282000	26.4325	32.658	20.6101	28.3922	42.2689	19.0754	43.5437	44.4073
Gohir.D11G317400	17.513	21.8706	12.9687	19.6405	13.5331	10.761	8.56617	4.55225
Gohir.D11G320000	18.2509	25.6877	14.6919	28.4886	24.1785	17.5089	41.5876	42.9479
Gohir.D12G022600	9.94632	16.1407	7.42556	10.6284	17.714	7.09259	20.2345	30.0494
Gohir.D12G031800	4.91728	18.4952	0	24.2203	39.8907	3.79241	41.4896	125.302
Gohir.D12G032000	10.991	12.6493	7.49796	12.5538	12.1148	9.10423	12.9901	11.628
Gohir.D12G049500	22.1268	43.6557	17.1845	35.2979	18.7326	6.39405	15.3865	7.0187
Gohir.D12G057800	3.05747	6.3688	3.35219	3.91651	4.03843	4.14306	1.60661	1.20305
Gohir.D12G062100	52.5984	114.04	72.0143	66.2621	73.5857	112.957	19.1455	37.7921
Gohir.D12G069400	2.84116	5.06286	3.28408	3.12255	3.06977	3.73916	1.05603	0.85807
Gohir.D12G102400	1.85589	6.54339	2.90182	3.37051	5.35069	2.36192	5.69225	10.5361
Gohir.D12G105600	22.8479	33.6176	18.5914	47.8239	42.8195	28.8243	63.1461	80.3205
Gohir.D12G116400	4.62287	5.91051	3.79988	8.50774	9.4759	3.9842	14.8681	26.8583
Gohir.D12G119400	3.69523	9.44829	0.274774	5.7126	5.49014	0.985722	11.415	22.755
Gohir.D12G120000	427.906	464.46	303.266	389.491	399.656	343.557	468.171	423.702
Gohir.D12G122600	0.716557	5.50462	2.72572	6.34748	9.26365	4.18472	13.1601	22.0405
Gohir.D12G125300	23.1658	40.1459	19.7574	33.7627	31.601	22.3226	35.0718	47.1737
Gohir.D12G131300	34.5174	42.3006	27.3355	60.0005	47.6689	21.6362	95.1379	67.2904
Gohir.D12G133400	26.7456	52.2116	22.6951	72.7629	73.5685	35.6861	97.0277	76.922
Gohir.D12G136300	4.27937	14.1944	7.83434	18.3363	26.9344	15.7878	32.6303	41.4819
Gohir.D12G143200	184.74	200.649	126.34	213.784	188.766	130.451	366.955	360.527
Gohir.D12G147600	101.767	119.394	74.1274	110.894	117.782	77.3361	172.261	144.884
Gohir.D12G157400	8.83027	12.5318	7.55279	6.87678	9.45476	6.34428	2.79074	3.90416
Gohir.D12G170700	16.4512	19.9627	13.267	16.3973	22.0162	17.788	7.67496	10.426
Gohir.D12G170900	20.8545	36.2321	18.1721	30.543	38.4049	20.49	38.0231	64.3949
Gohir.D12G186800	64.7246	74.9958	44.0014	67.8979	85.8669	57.3037	86.4885	108.067
Gohir.D12G197100	2.72348	5.87958	1.88486	6.15509	5.60786	1.79564	8.27929	14.1289
Gohir.D12G199400	2.97709	8.12739	0.69256	6.33723	5.1905	1.53237	8.24207	13.2643
Gohir.D12G223100	67.3913	141.076	63.2528	104.46	116.728	75.8799	145.384	197.377
Gohir.D12G230500	12.7309	26.897	14.1238	15.92	30.6987	18.9356	4.85049	8.95512
Gohir.D12G234501	48.3967	55.7435	33.8719	56.8785	68.6898	43.7223	20.6463	32.5133
Gohir.D12G239400	3.60663	6.65997	0.073496	1.86915	3.09179	0.245176	5.22715	8.84644
Gohir.D12G240600	34.3158	39.0971	25.2197	33.0142	35.5808	27.8415	39.9195	44.0185
Gohir.D12G254500	8.98734	13.0269	6.44014	11.6572	13.6736	8.73423	14.5426	23.0534
Gohir.D12G262200	7.8574	12.1868	6.442	9.83089	10.3717	6.16254	15.128	9.46075
Gohir.D12G275900	12.5179	19.1507	9.20704	24.2203	21.1886	12.5114	36.5055	55.0877
Gohir.D13G000100	4.25471	10.3525	3.6536	9.52271	11.0604	4.34842	9.38116	10.2703
Gohir.D13G008800	63.8222	69.1287	45.1874	77.3375	71.7172	67.1449	132.056	125.58
Gohir.D13G018500	8.87894	20.6878	13.3774	10.1717	13.0688	17.8565	1.54469	5.43198
Gohir.D13G019500	2.93447	5.66353	1.71855	3.30447	6.9053	2.66852	1.08068	1.11809
Gohir.D13G021500	8.02927	10.5828	6.37458	11.5681	10.8547	10.6566	14.5312	14.3167
Gohir.D13G037600	12.0783	13.9987	8.2079	12.6798	12.0978	7.6284	20.4568	21.6317
Gohir.D13G041800	14.0231	26.9012	10.6542	16.9366	29.3027	11.3552	5.09943	5.26316
Gohir.D13G044100	0.441466	17.6035	0.870586	21.413	25.7776	2.5621	42.6932	45.2948
Gohir.D13G085100	4.42998	25.9908	1.07682	130.351	154.999	20.5021	337.298	710.393
Gohir.D13G090400	3.25617	6.14034	1.15529	6.41233	3.3442	1.6115	0.620118	0.664848
Gohir.D13G104400	194.302	299.246	163.242	231.074	253.382	173.827	350.073	360.897
Gohir.D13G112400	8.4445	12.0397	7.84622	7.8536	10.7713	11.4002	3.92097	5.78085
Gohir.D13G131200	7.23838	10.4382	5.39182	4.99972	7.8022	5.10786	2.93155	2.29588
Gohir.D13G132200	31.5548	51.5065	22.9486	56.3496	51.4881	34.1586	80.6055	88.1239
Gohir.D13G136500	8.45366	15.0966	7.8202	14.351	8.90151	7.71143	2.06946	1.48824
Gohir.D13G136700	3.66277	10.3128	2.06451	5.06719	5.20898	1.17818	3.4181	2.52027
Gohir.D13G157100	7.979	12.6655	6.77642	10.5588	12.9081	8.80413	11.7703	16.7478
Gohir.D13G166600	5.9481	8.76121	5.51741	5.24242	9.71743	7.99589	1.65466	2.17625
Gohir.D13G186400	9.25967	10.0854	6.71446	12.1883	10.6455	9.74748	15.6408	18.8768
Gohir.D13G196800	4.82667	5.79258	0.0563566	10.685	4.43046	0.661154	21.8353	15.2285
Gohir.D13G200500	35.4589	49.6799	26.6928	34.7779	50.5153	30.4434	56.4939	71.8183
Gohir.D13G200700	43.8468	62.9909	33.7802	73.0101	79.3847	53.1809	105.86	121.883
Gohir.D13G225900	5.47347	8.31458	5.52419	7.16965	6.75522	5.09	10.2418	8.52164
GhTM-1 enriched up-regulated genes (2 DPA)
G.hirsutum ID	GhTM-1-0epi	Gb3-79-0epi	GhMD17-0epi	GhTM-1-2epi	Gb3-79-2epi	GhMD17-2epi	GhTM-1-2fiber	Gb3-79-2fiber
Gohir.A01G026501	16.0765	14.1832	4.94184	11.0158	12.1789	7.52179	18.3291	9.59234
Gohir.A01G031201	47.8957	33.4641	27.5158	38.6185	36.1088	28.2827	62.4463	43.3948
Gohir.A01G040500	648.383	594.907	591.402	681.241	584.338	380.454	816.956	746.808
Gohir.A01G073100	78.0434	67.4132	59.1047	72.6937	78.2124	68.0088	119.373	89.9537
Gohir.A01G114700	40.5927	54.6491	30.609	44.7538	47.7963	42.762	70.1641	68.9415
Gohir.A01G133300	132.298	120.311	92.5357	129.412	125.743	99.4369	200.859	176.389
Gohir.A01G138200	9.12091	8.39223	5.69754	10.6816	13.647	12.6116	22.8908	16.1932
Gohir.A01G169600	0	0	0	2.77287	1.11696	0.161195	6.94916	2.65257
Gohir.A01G176800	43.0975	34.9537	24.5247	52.5032	38.3404	30.2188	72.8344	53.9639
Gohir.A01G176900	64.1812	40.7401	18.1465	36.2204	34.8275	18.6351	50.2946	36.9456
Gohir.A01G206400	65.8147	39.3469	41.4997	56.3436	56.3472	60.8486	91.3203	79.9735
Gohir.A02G105904	8.97573	8.53238	5.06827	7.55384	7.40389	5.78255	11.3548	10.6222
Gohir.A02G130900	11.4346	13.9828	6.58376	9.12279	9.77816	6.89201	13.7127	12.8202
Gohir.A02G151900	590.312	480.41	338.534	551.222	416.806	352.055	803.881	553.035
Gohir.A02G162500	9.88322	13.7801	6.42915	9.33812	11.4081	5.08895	12.8664	9.74785
Gohir.A03G025700	21.3822	22.4874	21.0615	18.481	25.1112	20.3106	28.4698	37.2538
Gohir.A03G070100	92.952	68.4013	28.8952	57.5232	55.795	31.5098	63.7871	48.4343
Gohir.A03G070600	19.3768	28.4174	20.8529	21.5479	25.1822	21.4096	49.9997	37.5167
Gohir.A03G092600	8.50379	7.59893	5.82688	7.34192	8.61106	6.3076	15.6106	10.8937
Gohir.A03G139900	134.243	87.7541	35.466	111.519	77.8273	61.0788	146.651	91.8397
Gohir.A03G140700	51.389	53.7968	36.1709	39.8232	64.0649	43.5822	67.8025	80.3277
Gohir.A03G185500	98.5516	89.4988	55.5269	93.8421	70.7617	62.9451	159.179	91.2969
Gohir.A03G203300	34.206	30.4585	30.9383	54.2786	40.0643	30.9652	73.5228	60.0374
Gohir.A03G215700	12.6143	12.3823	8.16568	13.6751	15.1491	9.97046	20.8101	19.9277
Gohir.A04G111700	8.47307	9.79048	6.90867	9.40929	12.8338	8.44271	16.2851	13.0892
Gohir.A04G138900	42.3637	57.5153	38.0586	59.5487	53.3705	42.2199	92.7077	74.9878
Gohir.A05G027700	212.257	284.37	196.857	267.208	250.828	179.183	369.417	358.103
Gohir.A05G048500	112.846	106.352	67.7819	107.553	97.2204	78.5883	168.306	129.54
Gohir.A05G071900	354.566	371.281	230.476	322.149	343.349	216.549	481.791	420.684
Gohir.A05G115200	26.689	20.5773	15.1433	17.3212	19.1695	15.4352	30.2133	24.1388
Gohir.A05G131500	39.5053	44.3835	47.7798	75.7064	59.7931	63.0219	119.249	73.41
Gohir.A05G221500	0.720515	0.0434008	0.103828	2.67755	2.35425	0.300559	10.4664	4.03221
Gohir.A05G232600	3.44719	3.46692	2.20991	4.33371	3.57478	2.75579	6.52184	4.11559
Gohir.A05G246200	31.8721	36.3893	25.3044	44.2649	34.6462	27.2613	71.4544	50.6709
Gohir.A05G291200	17.1759	11.4555	11.4306	14.1111	12.856	9.31293	18.9054	16.8548
Gohir.A05G304900	28.359	29.4943	23.6786	28.5589	27.9003	26.6748	52.7018	41.8251
Gohir.A05G316000	274.034	172.761	155.925	278.024	170.869	149.518	408.029	242.595
Gohir.A05G349600	28.2847	34.627	15.8324	31.9283	42.5474	19.8148	40.118	29.0957
Gohir.A05G391600	272.056	215.236	166.513	325.673	232.154	184.424	469.587	307.937
Gohir.A06G005200	3.64296	1.76975	0.212533	4.43966	1.77203	0.738354	7.97501	4.67383
Gohir.A06G023700	53.5896	58.7161	50.7803	56.6338	64.8495	61.7248	91.4978	72.9651
Gohir.A06G031100	0.159481	0.352378	0.20275	2.21056	0.917084	0.282644	7.45714	4.45732
Gohir.A06G033600	7.97505	16.4881	56.3856	4.03613	20.7055	30.3367	17.4797	13.8347
Gohir.A06G035400	98.9167	76.5361	74.4738	120.384	83.4589	77.7249	161.608	106.412
Gohir.A06G070600	134.457	118.78	68.0572	109.35	122.055	70.1547	176.039	124.496
Gohir.A06G079400	5.62082	5.20266	4.99468	5.83861	7.39989	4.75777	9.80909	8.45661
Gohir.A06G091500	27.2276	32.7596	21.0294	28.3794	25.6323	23.0765	42.8615	34.2863
Gohir.A06G096600	90.6192	107.082	65.9619	102.577	84.9123	61.5716	133.114	97.6692
Gohir.A06G143600	26.0607	20.9404	21.1398	23.149	25.7965	26.3328	37.0367	29.6201
Gohir.A06G146100	4.47412	4.11751	0.120081	2.89269	1.36952	0.186607	5.4592	3.49658
Gohir.A06G162500	2.05509	6.95318	11.3463	2.51689	4.56535	11.8019	5.87615	2.81234
Gohir.A07G033400	16.0206	14.6791	14.9689	15.356	17.7016	18.0529	24.7041	20.9063
Gohir.A07G061500	303.736	300.464	208.008	274.572	213.673	185.53	412.851	304.639
Gohir.A07G064300	7.7063	8.55081	7.94641	12.2736	11.0877	7.16552	15.6721	12.9546
Gohir.A07G092300	15.3002	16.6389	6.52468	10.6141	11.6469	6.20636	19.3866	12.3059
Gohir.A07G095500	336.519	245.04	156.589	272.381	211.558	171.856	387.139	280.763
Gohir.A07G165100	220.246	167.389	129.008	156.652	138.484	105.115	227.804	187.185
Gohir.A07G225100	26.8345	29.6759	35.5172	32.4204	27.2156	28.1137	52.3792	38.909
Gohir.A08G000024	7.70918	5.75195	21.7878	2.5207	3.3943	9.00057	5.11724	3.86868
Gohir.A08G004300	192.077	193.269	119.76	184.291	146.515	136.85	278.123	180.274
Gohir.A08G017500	61.8987	72.9055	44.4443	80.434	85.4365	58.2597	136.016	97.7623
Gohir.A08G024600	216.388	151.341	121.212	185.846	155.053	113.452	250.597	221.649
Gohir.A08G031200	171.597	196.528	140.441	180.685	204.126	152.829	272.533	234.573
Gohir.A08G032300	10.64	11.2777	9.22462	11.7021	11.705	9.40793	19.2819	16.375
Gohir.A08G051000	259.036	228.743	151.382	237.496	204.464	145.441	319.202	269.28
Gohir.A08G076300	317.769	257.04	189.406	288.171	242.844	180.665	428.844	324.332
Gohir.A08G077100	52.151	43.1863	32.3847	47.6519	40.9378	28.0924	64.0196	55.5273
Gohir.A08G081900	66.8992	72.1014	62.9047	91.2395	94.5913	67.4704	142.246	106.901
Gohir.A08G090600	12.9347	10.0667	12.9333	13.2613	17.6613	11.8116	26.8635	21.5314
Gohir.A08G114900	237.943	253.127	148.117	220.976	217.797	144.762	312.759	250.169
Gohir.A08G129800	32.7593	43.519	30.7266	34.0904	35.186	34.7496	57.1716	52.7711
Gohir.A08G161900	364.526	393.755	231.106	327.048	290.765	211.776	456.865	356.925
Gohir.A08G196400	208.258	122.108	80.6154	187.635	133.275	99.067	263.68	188.578
Gohir.A08G207900	32.5389	45.7086	27.3514	38.6366	44.9342	26.4594	57.0822	52.5844
Gohir.A08G226400	5.63279	5.99903	4.1506	7.77343	7.63369	5.40292	12.4078	8.02386
Gohir.A08G236700	8.78209	8.81283	7.67589	13.8413	10.9726	8.73973	21.0251	13.2398
Gohir.A08G244400	161.952	86.0152	57.1599	98.1842	99.0414	57.9501	160.49	115.149
Gohir.A09G056900	115.834	82.6675	64.0112	114.806	78.8278	59.4671	147.892	113.132
Gohir.A09G058700	137.527	74.9737	49.3813	103.118	85.2464	65.1373	136.356	104.042
Gohir.A09G108400	14.3445	15.3074	5.25661	12.4311	10.7346	6.53405	18.2547	10.8985
Gohir.A09G108700	185.165	127.959	103.643	155.401	126.043	98.0491	207.029	157.869
Gohir.A09G134100	21.4877	29.8374	21.3346	28.5746	26.7198	17.8314	39.4355	35.4645
Gohir.A09G169700	44.2833	38.1284	31.4925	40.7179	38.6824	27.8786	58.1195	49.1766
Gohir.A09G174500	14.327	11.845	8.60728	18.1381	16.0608	9.63908	28.8783	14.4961
Gohir.A09G189900	0.543909	1.67793	0.58151	3.09882	1.34777	1.60251	5.37906	4.35718
Gohir.A09G209800	55.5671	44.237	27.4287	42.1752	42.7156	29.2705	64.7022	50.0434
Gohir.A09G218250	150.954	140.614	117.406	187.297	141.63	110.695	237.527	199.948
Gohir.A09G228200	30.195	38.8752	28.3808	34.5555	34.8015	29.2082	63.6268	45.8963
Gohir.A10G004700	50.3548	41.6673	37.5563	71.4849	60.3723	49.3088	105.647	75.8196
Gohir.A10G015300	3.7438	4.37664	4.49707	5.02459	4.81869	5.389	9.43675	7.10247
Gohir.A10G046100	21.4471	15.9544	0.82343	19.573	8.52606	1.80861	6.47547	3.09268
Gohir.A10G057600	136.172	111.531	81.6214	126.35	134.549	91.678	196.606	179.006
Gohir.A10G089600	28.1136	25.9359	15.7888	27.4147	26.5818	25.6623	47.6305	31.3895
Gohir.A10G112400	32.315	35.5133	21.0493	46.9782	47.5365	25.8201	61.0324	45.1942
Gohir.A10G156500	17.3294	17.8829	15.1778	16.2928	24.3529	13.8966	24.7332	24.3149
Gohir.A10G178700	68.407	64.1916	58.4894	83.1302	80.5478	65.6643	133.804	91.8962
Gohir.A10G223000	73.8308	71.4457	39.9294	53.2688	55.7751	38.218	83.2327	63.3863
Gohir.A11G042700	12.3517	9.89565	4.45244	8.79605	7.90661	3.71125	7.90337	7.40184
Gohir.A11G048500	370.639	437.829	192.395	393.582	326.067	236.486	579.842	395.776
Gohir.A11G100900	289.968	201.046	126.896	179.792	193.347	150.77	274.26	251.138
Gohir.A11G126500	4.17477	3.66477	3.71021	5.04636	4.33809	3.36007	6.9272	6.09089
Gohir.A11G151200	239.232	135.532	494.684	127.775	145.738	466.219	207.869	174.043
Gohir.A11G211500	17.0903	14.1405	10.7468	21.4264	18.2733	15.8041	36.0761	20.0014
Gohir.A11G273900	68.8781	76.4788	54.5608	75.7028	79.1159	61.773	115.678	109.157
Gohir.A12G133800	0.910537	0.904845	0.661194	3.60603	0.93715	0.664556	7.94167	3.01579
Gohir.A12G142800	116.549	130.74	92.6144	111.263	136.294	91.0636	173.485	155.118
Gohir.A12G182500	36.8687	41.6653	30.0768	51.1266	44.9376	37.6253	80.5865	65.1255
Gohir.A12G188900	253.522	163.637	141.282	248.261	158.392	144.838	383.488	232.535
Gohir.A12G211600	93.8477	124.101	77.3659	123.289	161.873	109.311	190.971	216.077
Gohir.A13G008200	51.1478	72.7438	54.7257	76.9522	84.3144	64.9224	120.016	117.033
Gohir.A13G010800	3.46956	2.39572	2.94563	3.8564	2.04343	3.03726	6.76014	4.40447
Gohir.A13G027800	1.10376	0.600799	0.67796	2.04953	0.980445	1.85277	7.23392	4.23616
Gohir.A13G027900	3.76434	3.43059	2.32637	4.60168	3.83011	2.41418	7.78442	4.24402
Gohir.A13G035000	10.9571	11.7897	10.3018	10.4439	12.3146	11.2027	18.3136	15.1174
Gohir.A13G046900	8.20813	7.75187	8.00355	7.79779	11.5603	9.20786	12.9545	14.1403
Gohir.A13G048600	34.4609	23.4563	23.1351	32.1308	32.6317	24.1482	51.4153	42.4502
Gohir.A13G060300	138.02	174.27	103.551	128.071	149.19	95.2756	212.188	189.417
Gohir.A13G095390	47.4952	30.1173	25.413	39.0636	35.0421	25.0281	66.8651	48.3719
Gohir.A13G145900	8.98319	10.8011	8.29922	14.7833	12.7831	10.2306	23.3649	19.1171
Gohir.A13G170900	171.107	159.153	131.097	164.655	163.46	124.812	270.138	216.837
Gohir.A13G179400	13.6793	14.3558	9.59961	16.3185	15.9489	13.9892	25.8584	22.3169
Gohir.A13G194800	37.4119	32.2133	27.4113	36.7287	38.5279	29.9048	58.7565	56.3833
Gohir.A13G195000	61.0647	61.7997	55.1169	91.6646	80.9344	64.71	140.675	119.12
Gohir.A13G235000	539.516	414.464	315.146	513.902	383.31	294.507	820.826	516.715
Gohir.D01G008500	12.1564	11.6373	14.8895	12.7225	15.3627	18.3504	19.1872	19.2512
Gohir.D01G023502	2.6213	2.24824	1.7329	2.72102	1.99266	1.13519	6.01633	2.79588
Gohir.D01G025940	1.55317	1.22504	0.965419	3.4834	1.61514	0.875798	6.52011	4.10931
Gohir.D01G059700	111.68	96.2417	62.5335	97.7817	99.1826	86.252	146.709	132.188
Gohir.D01G076800	43.1412	37.4667	30.3754	39.2167	47.6197	37.0223	67.8052	57.7912
Gohir.D01G117900	133.615	113.789	79.9249	128.456	112.509	84.8342	195.982	165.586
Gohir.D01G190300	34.7821	38.6775	24.2564	25.5301	31.3009	18.9306	41.1913	35.5731
Gohir.D01G199000	1.2128	2.37542	0.214191	6.21065	1.73727	0.80511	13.807	4.98989
Gohir.D02G012900	13.4088	13.8627	8.29383	16.7356	17.2005	13.0809	25.3928	18.35
Gohir.D02G107700	4.92249	4.54284	2.03119	5.14808	3.5671	2.0025	5.02512	4.02932
Gohir.D02G129000	2.10014	3.81332	2.90522	3.32598	2.95967	2.3773	6.17307	4.09375
Gohir.D02G182900	63.2256	48.6406	29.3853	71.6089	65.3046	42.8038	112.128	76.9945
Gohir.D02G190300	10.2281	7.62086	4.39361	9.98245	10.3826	7.13716	15.7701	14.2577
Gohir.D02G208900	339.613	411.08	235.497	339.608	402.123	235.719	479.825	469.638
Gohir.D02G218100	8.34491	8.37972	7.56107	9.85784	12.7145	9.58639	19.7747	17.2609
Gohir.D02G220900	62.8965	86.4367	61.0554	99.603	104.311	78.2627	153.939	129.871
Gohir.D02G224600	35.211	24.3794	25.9672	38.665	33.3606	29.8946	58.2242	43.3883
Gohir.D03G036200	11.6821	9.37223	9.87266	12.4177	12.5604	7.60483	17.6778	13.8657
Gohir.D03G096800	267.554	273.993	153.699	235.272	269.365	167.756	342.495	321.02
Gohir.D03G098000	1.79029	2.44014	0.184858	5.25938	0.57506	0.259777	9.05075	3.49813
Gohir.D03G106900	27.4651	21.5323	28.3209	34.1258	25.5427	33.4768	51.7681	36.9064
Gohir.D03G123400	0.935709	1.40376	0.686068	2.29462	1.84716	0.529274	6.32599	3.55822
Gohir.D03G125700	50.1604	57.4246	18.3746	53.4075	39.9601	29.312	90.5182	55.5169
Gohir.D03G127100	18.2169	29.8574	7.82754	21.7807	25.8584	14.047	29.2725	24.9959
Gohir.D03G175400	7.80409	5.33278	4.42478	7.80399	10.2555	7.13804	13.1077	11.9878
Gohir.D03G176700	8.17756	7.5985	5.31084	6.77393	9.58647	6.25974	10.8003	11.847
Gohir.D04G011200	326.55	376.952	266.37	350.316	301.579	220.817	466.514	348.858
Gohir.D04G060900	39.1441	34.5878	25.1239	43.5988	35.7633	22.7668	70.421	44.9552
Gohir.D04G071200	10.4256	9.68995	6.38112	9.03797	7.41602	8.64641	16.1776	10.4425
Gohir.D04G080700	0.0212961	0.470239	0.0284531	3.3596	2.71568	0.340352	13.6736	4.24939
Gohir.D04G152000	8.04086	9.19585	6.6596	8.94912	10.3005	8.80117	15.3887	11.5154
Gohir.D04G165000	45.8805	46.5119	31.2885	65.5797	59.719	39.413	87.1208	77.707
Gohir.D05G061900	16.9848	19.6605	13.657	27.6566	24.2274	18.4548	37.023	33.5256
Gohir.D05G065000	10.8473	10.255	10.2932	9.87636	14.8471	9.53872	17.1804	18.4825
Gohir.D05G121200	20.8007	13.2318	2.60535	15.5051	10.6189	7.70543	16.5973	11.8321
Gohir.D05G138800	14.767	11.0718	10.7396	15.7837	13.2038	16.9579	24.516	19.3063
Gohir.D05G160700	4.68311	4.98198	2.42135	6.39274	6.39203	3.14642	8.79416	5.4173
Gohir.D05G184700	16.3991	18.3618	6.27834	13.2292	15.4514	6.38009	14.2427	11.6298
Gohir.D05G226700	65.2779	61.8562	35.9708	54.4754	53.0164	42.7532	102.559	70.2802
Gohir.D05G252900	26.5693	37.1656	24.5751	30.0456	37.4017	26.5663	45.943	48.7141
Gohir.D05G264900	12.917	12.7539	62.9418	46.1946	20.642	83.5086	71.9136	13.8507
Gohir.D05G273000	7.01725	4.61862	5.20376	9.54725	8.09774	6.58624	17.1667	10.7238
Gohir.D05G288400	21.8491	20.9358	14.848	29.82	26.2366	19.5872	41.5612	36.0731
Gohir.D05G296500	45.1704	36.06	38.4841	47.8509	48.9216	39.9858	75.0243	69.338
Gohir.D05G304000	31.459	34.3672	24.9254	40.56	34.0084	28.2623	59.2221	46.6281
Gohir.D05G325000	10.8026	9.61913	7.49654	9.69162	13.641	9.72452	15.8823	13.3931
Gohir.D05G327500	22.9545	14.3031	10.24	22.4812	16.0495	11.6522	31.134	22.3405
Gohir.D05G378000	130.494	113.709	80.3274	120.083	115.954	67.7942	154.583	135.493
Gohir.D06G004500	36.2467	43.0684	23.6335	47.7957	48.4747	31.8599	75.4931	55.0016
Gohir.D06G055200	28.0665	26.9036	17.1872	26.3829	26.4161	16.8866	37.9382	30.7447
Gohir.D06G069600	112.097	105.052	75.3749	132.06	109.275	90.3153	186.624	163.884
Gohir.D06G072100	59.1023	32.4575	25.8	53.1456	39.7668	29.1095	59.5729	57.4273
Gohir.D06G080100	10.3251	11.1379	11.391	13.4087	17.1068	13.8273	20.3428	19.5616
Gohir.D06G100300	1.38609	1.33308	1.89538	4.14321	1.30918	1.778	9.02919	4.07795
Gohir.D06G117600	11.3757	8.5631	11.4398	13.1576	10.7406	9.96702	21.715	14.8104
Gohir.D06G119100	27.6915	17.0606	18.0656	26.7739	24.3296	23.445	42.2694	29.0994
Gohir.D06G128500	0.358662	2.18411	0.0221174	1.82063	1.57883	0.118199	5.09795	3.46229
Gohir.D06G131000	0	0.816238	0	1.6209	0.256989	0.216116	6.72699	4.64012
Gohir.D06G182200	80.0624	119.061	58.007	101.311	120.221	60.4804	128.112	96.8034
Gohir.D06G207000	49.5494	52.2689	36.9419	65.2258	58.794	47.6397	95.4849	68.4861
Gohir.D07G022800	37.123	51.9654	34.8509	47.3331	63.6671	44.4708	71.4904	62.2693
Gohir.D07G027600	68.2515	61.5014	47.1304	64.6723	60.187	44.5699	104.016	78.207
Gohir.D07G054600	33.3712	39.118	32.1197	38.8649	40.0618	39.6528	58.6442	50.6558
Gohir.D07G057800	8.31073	5.86456	17.2667	4.62978	7.10745	10.9976	6.96767	3.71806
Gohir.D07G072800	108.967	101.122	87.9864	108.197	104.857	78.2022	156.83	109.963
Gohir.D07G095800	153.761	117.993	96.7041	119.852	122.079	81.7089	241.59	148.861
Gohir.D07G236300	2.29002	3.04613	4.80267	4.15174	3.48474	6.00145	6.30711	4.28348
Gohir.D08G013800	21.1135	25.0886	6.15498	13.8852	11.6003	5.56129	13.0978	7.22781
Gohir.D08G014400	83.5593	104.314	55.3518	92.1813	91.3708	69.6846	152.498	131.708
Gohir.D08G028500	15.5447	11.2034	9.62034	13.3337	13.3138	8.49334	18.9784	16.5468
Gohir.D08G048900	7.95791	4.80331	4.83035	7.36483	6.48813	4.51673	10.5357	8.85504
Gohir.D08G052200	11.8606	15.8523	12.4565	15.0605	15.4922	14.353	23.6445	22.0671
Gohir.D08G065400	64.521	87.1328	47.3654	68.7424	91.794	67.3369	111.383	129.03
Gohir.D08G085200	34.576	36.4798	21.1712	42.3652	35.7757	29.4587	62.4812	44.1778
Gohir.D08G085800	482.618	310.068	272.375	428.789	305.378	248.821	658.339	431.387
Gohir.D08G117500	19.9075	16.8864	12.6426	20.5574	15.7442	15.1847	31.4858	22.2296
Gohir.D08G149400	37.3753	34.4694	25.4762	32.4034	33.6544	22.04	45.1464	36.8888
Gohir.D08G160400	483.279	577.724	423.825	605.412	532.477	431.688	920.514	693.053
Gohir.D08G173100	31.5143	40.2948	15.4458	29.1008	34.9524	20.4818	41.6594	38.5855
Gohir.D08G206400	12.7721	18.1576	12.4438	24.3893	19.3234	21.3286	39.1377	25.7557
Gohir.D08G269300	38.417	24.3269	5.28713	21.5252	18.5058	10.0448	20.7325	12.0925
Gohir.D09G002800	33.4842	38.1403	34.2923	37.3067	45.9133	33.3032	59.4706	43.6459
Gohir.D09G045800	130.061	89.2699	45.1638	112.836	98.8003	66.2717	164.791	126.752
Gohir.D09G062800	16.0839	14.2026	6.77043	14.709	16.1339	7.44048	16.3474	12.8639
Gohir.D09G125200	450.034	403.795	236.323	409.635	385.202	225.848	525.361	443.453
Gohir.D09G151200	32.3751	38.0709	33.1796	30.7328	41.2198	31.302	46.1664	52.1014
Gohir.D09G191100	11.8087	14.3375	7.64765	13.0976	9.79748	6.18296	16.49	11.9483
Gohir.D09G191400	154.064	145.584	90.3589	126.348	101.692	75.1407	154.142	139.19
Gohir.D09G198600	244.423	195.309	165.406	231.832	176.443	161.831	355.577	261.774
Gohir.D09G203200	45.0408	37.0401	23.6675	30.9292	36.3394	27.2432	49.8111	51.5415
Gohir.D09G229800	4.41695	1.85222	0.760712	3.67228	2.59762	0.671971	5.39764	2.74765
Gohir.D10G029300	18.0936	20.2691	10.7832	21.8041	24.6841	12.309	29.1511	24.319
Gohir.D10G054300	320.215	212.775	152.137	240.607	193.584	147.458	339.974	266.024
Gohir.D10G069700	5.45615	5.91512	5.93767	8.96353	7.15792	5.29158	11.2331	9.31842
Gohir.D10G074601	55.6975	45.1508	43.7717	72.338	47.9774	52.9421	115.483	64.8614
Gohir.D10G076700	17.3144	20.2472	17.3313	28.1331	24.3878	18.2786	43.1217	33.5958
Gohir.D10G119950	4.06461	3.01677	8.07446	3.38332	2.49247	7.64086	5.87669	2.20079
Gohir.D10G142800	0.738577	2.69001	0.51862	3.16007	2.64825	0.545999	5.9059	3.68406
Gohir.D10G146300	29.3365	37.0431	24.3762	30.8446	38.4819	27.3899	46.5505	36.4515
Gohir.D10G167100	62.6404	39.8461	103.034	5.44455	38.4216	112.32	21.1633	16.4638
Gohir.D10G178000	453.182	385.983	248.544	479.538	320.46	242.999	752.225	468.392
Gohir.D10G182520	58.3118	35.1934	20.631	62.7435	45.3929	24.9471	84.6744	49.6284
Gohir.D10G220900	301.203	220.987	138.5	183.381	202.794	120.649	244.441	233.764
Gohir.D11G015300	1.48321	2.01374	0.822684	4.30563	2.19519	1.16967	6.3712	4.47942
Gohir.D11G019800	29.4697	31.7727	24.9272	33.4776	44.3728	35.3485	52.1134	53.4042
Gohir.D11G076800	45.2339	29.7219	18.8595	35.09	29.6927	18.3314	50.3635	35.6441
Gohir.D11G081800	0.0243511	0.396499	0	2.18426	1.86373	0.0971071	5.52969	4.74932
Gohir.D11G103300	4.69447	5.89252	5.57649	6.45976	4.89259	4.21891	9.718	7.15686
Gohir.D11G104200	6.74383	5.78307	6.28764	11.033	7.77892	5.9606	18.3712	9.8454
Gohir.D11G116300	35.6217	43.6486	24.5746	31.2264	40.8615	24.039	47.5628	42.4485
Gohir.D11G156100	2.89364	2.76396	2.74022	2.9431	2.74068	2.28904	6.77514	4.13008
Gohir.D11G187000	29.2216	25.0382	10.899	28.3795	19.2894	12.4684	32.6489	23.364
Gohir.D11G187100	55.5656	47.312	35.1227	58.7537	49.3302	38.5108	77.4614	55.8678
Gohir.D11G221100	5.24805	6.28132	11.3911	3.36842	3.20946	10.075	5.30406	3.40938
Gohir.D11G300100	36.3004	36.1681	32.0528	44.6809	42.6691	31.7633	73.2809	56.0162
Gohir.D11G309900	2.57217	4.09347	1.59594	4.43358	2.78521	1.6222	6.01034	4.24798
Gohir.D11G331400	7.55492	7.04075	5.64886	7.6277	7.28054	6.09734	15.4726	10.1461
Gohir.D11G341600	296.887	194.685	127.975	254.805	155.196	121.957	362.646	223.073
Gohir.D12G049500	22.1268	43.6557	17.1845	35.2979	18.7326	6.39405	15.3865	7.0187
Gohir.D12G096966	188.536	180.124	197.722	224.33	179.615	183.344	349.356	248.868
Gohir.D12G120200	35.7133	29.9408	29.5227	51.6046	31.7102	30.5643	84.5657	44.9528
Gohir.D12G147600	101.767	119.394	74.1274	110.894	117.782	77.3361	172.261	144.884
Gohir.D12G166500	15.2765	12.5035	12.6746	16.0337	14.7401	9.8304	20.6182	17.5937
Gohir.D12G175425	19.7134	6.08871	84.0212	3.14471	5.35743	64.2439	10.3506	3.22467
Gohir.D12G185900	3.58142	3.13444	2.67244	6.04001	3.8147	2.04646	7.65667	4.98304
Gohir.D12G187800	19.3996	17.5158	32.4522	31.7844	26.8629	27.0426	48.1016	34.2261
Gohir.D12G249300	9.8626	8.65635	7.72501	8.0322	12.059	7.64879	12.2357	13.4544
Gohir.D12G262200	7.8574	12.1868	6.442	9.83089	10.3717	6.16254	15.128	9.46075
Gohir.D13G026700	2.67522	1.65753	2.29372	4.16952	2.73904	2.27645	5.87857	4.66854
Gohir.D13G031300	161.414	124.662	83.0235	160.661	114.948	108.047	269.729	158.056
Gohir.D13G054900	7.00274	8.92334	4.46056	12.4507	7.28618	5.09377	11.8434	9.61983
Gohir.D13G097200	34.437	35.1531	21.4275	31.5934	36.9256	26.5194	50.9459	48.8743
Gohir.D13G097600	76.7109	57.7372	38.1578	65.5463	59.4248	42.1801	100.933	76.1499
Gohir.D13G107700	102.374	105.305	78.9082	131.102	105.54	87.4549	183.69	126.989
Gohir.D13G136300	9.41311	9.97569	3.21846	9.09582	9.06659	5.14682	10.4181	5.17451
Gohir.D13G175800	33.0555	26.9521	29.2036	30.0891	39.2565	29.1121	47.0367	47.236
Gohir.D13G176400	218.007	201.363	153.236	207.188	187.944	140.209	280.69	257.139
Gohir.D13G187800	9.65612	7.03068	7.33239	8.56024	11.5286	9.51578	14.0462	15.6397
Gohir.D13G208300	259.678	212.871	148.976	242.865	175.334	162.279	384.805	256.866
Gohir.D13G225900	5.47347	8.31458	5.52419	7.16965	6.75522	5.09	10.2418	8.52164
Gohir.D13G233100	124.782	103.948	80.231	132.165	117.996	90.3172	219.992	171.335
Gb3-79 enriched up-regulated genes (2 DPA)
G.hirsutum ID	GhTM-1-0epi	Gb3-79-0epi	GhMD17-0epi	GhTM-1-2epi	Gb3-79-2epi	GhMD17-2epi	GhTM-1-2fiber	Gb3-79-2fiber
Gohir.A01G004700	0.128177	0	0.0799575	0.814711	3.05149	0.214497	3.06898	14.1431
Gohir.A01G006000	8.92861	10.7441	8.7254	10.2341	13.4378	8.5519	12.6425	20.0935
Gohir.A01G053300	6.7325	7.6261	0.720562	5.8377	9.64851	1.20379	4.38683	5.87005
Gohir.A01G080000	5.55853	4.76449	4.04422	7.27575	4.76919	4.95419	8.27216	11.593
Gohir.A01G112400	14.3078	17.7329	15.0535	24.2344	14.6065	18.9481	32.1912	32.0804
Gohir.A01G115600	28.7323	29.4635	19.7204	28.368	37.6264	16.9736	33.8937	37.4723
Gohir.A01G151400	5.15155	4.80417	4.21481	10.0486	5.96037	7.76229	10.7952	15.683
Gohir.A01G209600	214.625	171.358	173.863	245.509	199.645	200.619	324.923	342.906
Gohir.A01G214800	31.1608	19.6995	26.2947	32.5134	28.8347	30.2366	38.4596	120.916
Gohir.A02G023100	17.4752	10.6256	27.2945	15.2048	11.3466	24.3584	21.7726	19.0142
Gohir.A02G032700	35.4301	60.0512	34.7308	52.4482	63.4987	43.2216	68.3701	91.6681
Gohir.A02G062400	0.486606	1.74356	0.696221	1.14505	3.29555	0.491526	2.46828	7.10074
Gohir.A02G081503	745.587	385.334	1276.51	564.292	581.986	1557.83	560.154	1624.47
Gohir.A02G094600	225.588	229.094	133.821	220.799	191.63	149.358	284.589	299.69
Gohir.A02G111500	9.65695	8.90599	6.2981	9.50375	9.29028	5.79311	10.6626	14.058
Gohir.A02G112707	20.2284	37.6199	18.5139	27.0538	32.7595	19.5881	34.9909	45.2914
Gohir.A02G123200	3.77569	3.34632	5.2721	4.98993	3.25623	4.2061	7.4605	5.8377
Gohir.A02G132000	26.4564	34.563	20.8871	32.6155	35.1756	26.1592	45.1728	57.3475
Gohir.A02G148100	6.40008	5.67654	2.07589	7.7137	4.01199	4.3057	7.39001	8.13162
Gohir.A02G174300	41.9624	56.5022	43.0292	67.5049	58.5232	59.9252	92.2627	111.799
Gohir.A02G178400	6.26398	9.4284	6.94125	11.5133	10.5345	8.30491	14.2675	21.7222
Gohir.A02G179000	5.28352	5.97074	5.99845	6.54892	4.26107	7.13968	7.6673	8.82911
Gohir.A03G009500	9.57875	7.6192	8.70682	10.5474	7.06123	8.54904	14.1173	13.3477
Gohir.A03G011200	14.7211	7.23105	16.4273	11.7417	4.67121	20.5843	10.5452	7.89785
Gohir.A03G030700	15.4439	18.8844	9.88345	13.1448	15.2522	8.301	16.0323	19.6591
Gohir.A03G047200	65.7539	107.133	37.2922	63.7288	68.0499	37.2083	69.5048	83.6553
Gohir.A03G060200	5.14774	3.42279	4.25005	4.41129	3.79597	4.05171	5.97579	7.0843
Gohir.A03G074700	0.074501	0.459522	0	0.937393	1.8653	0	2.98218	8.83952
Gohir.A03G095500	0.621613	1.63931	0.791296	1.10671	1.3863	0.872926	2.34937	6.66282
Gohir.A03G106700	0	0	0	2.89768	0.909284	0.0916595	2.68539	6.8333
Gohir.A03G108500	18.0071	13.5205	8.00192	12.7109	10.3833	6.84662	11.4674	14.4373
Gohir.A03G136700	16.719	14.7296	16.3295	17.9732	13.6872	15.4573	20.7596	25.0975
Gohir.A03G147500	14.01	9.71718	9.99541	12.1735	10.3783	10.8752	18.2483	20.4277
Gohir.A03G150900	30.7514	32.4355	29.8483	38.0496	25.5663	32.4543	52.9547	47.357
Gohir.A03G156500	2.29548	2.82992	1.66741	3.24594	4.1616	1.10767	4.47262	6.06783
Gohir.A03G164100	32.5777	31.3667	27.6246	31.9224	28.6647	20.8537	36.5941	42.7292
Gohir.A03G166000	9.11166	9.45613	5.85646	10.1716	10.9167	6.78533	12.3153	14.9457
Gohir.A03G175400	10.1151	14.0418	9.10858	11.9555	11.1562	9.6491	16.7066	18.8429
Gohir.A03G180700	312.409	424.603	294.264	432.298	488.544	522.587	524.466	766.21
Gohir.A04G014600	2.04559	3.90451	1.39413	2.00222	4.16641	1.78484	4.96058	6.81456
Gohir.A04G020700	5.78926	6.0616	3.99842	6.47394	6.50967	4.31377	7.76582	12.4536
Gohir.A04G059200	15.2502	9.36463	16.0098	14.2326	12.6916	15.9139	19.1867	24.565
Gohir.A04G101600	44.986	36.9062	25.1151	31.3635	31.0429	24.4655	43.8312	48.5234
Gohir.A04G109448	34.4055	39.992	20.7552	28.6608	37.0262	21.2686	37.343	42.808
Gohir.A04G117400	29.1633	25.8895	16.4854	34.9368	33.3412	25.1015	42.004	55.0257
Gohir.A04G119100	753.654	443.533	196.995	550.178	621.155	405.007	603.689	971.357
Gohir.A04G119400	0.303318	0.534014	0.0293374	1.70827	2.45292	0.54513	3.08806	10.9639
Gohir.A04G125400	24.6395	19.8782	20.7532	22.9712	17.7315	27.4297	33.938	32.5309
Gohir.A04G132700	7.31268	6.32496	6.88471	10.3318	9.08133	7.87784	13.8706	15.389
Gohir.A04G136100	59.8374	37.3152	89.5328	96.0148	56.193	95.8539	127.638	142.146
Gohir.A05G013400	21.5971	24.8342	46.1724	67.0764	43.5386	48.1773	94.1141	66.8769
Gohir.A05G021600	55.9714	50.7677	104.865	126.831	96.5025	103.999	183.828	153.675
Gohir.A05G044500	17.3874	15.3354	14.0707	18.8223	14.2645	15.5662	19.8955	21.7831
Gohir.A05G060600	2.89405	5.74413	3.7213	4.97948	3.75455	3.68876	6.40663	7.78166
Gohir.A05G062000	0.0522125	0.204317	0	0.899887	0.746135	0.319431	3.91567	5.28095
Gohir.A05G071500	18.7123	22.0903	16.9371	25.727	28.0656	21.7534	34.4432	44.1067
Gohir.A05G074300	7.87559	6.67816	10.1898	10.3358	5.27157	8.42606	13.2309	13.0715
Gohir.A05G104200	11.1463	12.4572	7.55399	12.8134	11.3767	7.41688	12.6426	17.6693
Gohir.A05G106600	49.6949	0.55568	70.638	66.2849	3.69429	94.6324	37.6084	9.24748
Gohir.A05G139300	8.58041	8.77628	8.97335	11.8598	11.6971	11.8173	17.1667	21.6401
Gohir.A05G230900	5.11044	5.10654	1.80821	3.50504	4.82848	2.3672	3.76222	5.98468
Gohir.A05G234700	9.96068	8.26936	10.4341	12.057	10.2029	10.4546	13.5969	15.6084
Gohir.A05G236000	13.8145	10.4291	9.87949	17.6485	14.9927	11.5117	22.8504	26.4562
Gohir.A05G247100	12.7151	20.2511	12.6692	16.5382	17.379	12.4294	22.0867	26.8123
Gohir.A05G267300	7.53067	9.75419	7.76452	11.9606	14.5599	10.0642	17.41	24.9777
Gohir.A05G269700	4.58291	2.70737	4.43504	7.29643	5.32892	6.75074	9.42694	16.6825
Gohir.A05G286900	15.3146	18.8255	5.69409	10.9398	12.9678	7.14046	13.3701	22.2612
Gohir.A05G291400	5.3417	4.34566	6.80384	7.47305	6.53792	6.84405	8.72358	11.584
Gohir.A05G296300	95.6312	137.728	68.6491	86.8191	141.643	78.1848	127.072	182.988
Gohir.A05G340100	12.7727	11.0228	20.4085	14.4924	13.1007	22.4165	21.3326	20.5903
Gohir.A05G350400	14.0337	14.8711	12.4474	13.7431	11.643	11.7086	18.9455	20.7566
Gohir.A05G361200	0.642936	0.676773	1.06909	1.73161	2.4527	0.24442	3.55866	6.04257
Gohir.A05G385700	16.0285	15.039	10.775	12.7645	17.2938	9.83161	18.43	26.9615
Gohir.A06G000101	14.5786	3.07466	17.4047	8.0368	0.340927	22.0027	10.3707	8.05091
Gohir.A06G009800	7.21474	7.55222	7.57791	11.9141	7.7611	6.64402	10.7011	21.2404
Gohir.A06G011300	9.74984	10.3276	8.27332	12.7983	9.26159	8.72817	14.719	14.2436
Gohir.A06G022900	14.9313	24.1114	9.58996	20.8409	16.8697	14.6134	25.5227	26.5265
Gohir.A06G044900	1.25651	2.22453	1.58808	4.72884	1.94189	1.23859	4.17605	5.81521
Gohir.A06G056800	14.9112	14.2341	8.17643	12.1741	14.502	10.1825	17.0785	27.248
Gohir.A06G072500	0.901567	0.776835	0.343597	1.20372	1.75913	0.461857	2.09005	6.35205
Gohir.A06G079700	4.91057	5.73289	5.20043	4.87715	4.92078	4.83674	6.85435	8.70313
Gohir.A06G098200	11.7791	9.88392	6.88619	14.8796	17.8798	10.8119	21.1388	36.0456
Gohir.A06G100600	2.39205	2.10721	1.06152	1.62116	1.77101	0.605147	4.94625	9.53528
Gohir.A06G136800	6.55378	3.46625	16.4825	5.64013	2.97481	15.727	3.72113	5.77683
Gohir.A06G167100	6.50288	5.79128	8.16024	6.33962	4.10672	11.3849	4.4692	8.45942
Gohir.A06G173300	209.398	173.981	132.11	168.622	163.738	118.389	233.507	266.043
Gohir.A06G209000	19.3956	9.68149	11.2152	17.866	11.0379	11.7475	22.7565	19.7292
Gohir.A07G002200	8.89089	10.2868	6.24582	10.2063	10.2699	8.9896	14.0301	16.7533
Gohir.A07G010200	15.3376	13.1097	7.21294	12.0542	11.7201	7.71162	15.0527	17.1701
Gohir.A07G027000	7.15652	6.55926	6.18797	10.9937	9.18047	8.29285	15.6677	19.1629
Gohir.A07G030400	6.22907	6.78568	8.91799	7.53083	5.98114	8.35825	9.77021	10.1017
Gohir.A07G055300	19.8563	15.3771	14.6699	16.4128	24.9259	13.6986	24.0632	29.7272
Gohir.A07G057700	16.2444	14.3925	13.9818	17.6266	15.4372	17.1454	24.8795	26.0809
Gohir.A07G068600	4.73147	11.1145	6.37315	8.57676	10.851	7.75961	12.5571	23.0116
Gohir.A07G103901	1.55293	0.0558905	2.56969	4.65619	1.90643	4.53723	6.69421	5.52915
Gohir.A07G126400	11.7873	10.859	9.67824	14.669	9.50446	13.1845	19.3548	22.7721
Gohir.A07G137000	15.4251	12.4608	13.8444	15.763	14.5124	13.3761	21.0846	22.6822
Gohir.A07G140900	1.88807	4.17134	1.44162	2.90739	4.00824	2.25088	4.45104	6.84368
Gohir.A07G147400	17.8795	14.6168	10.1953	18.2031	13.8762	13.4542	23.4299	23.2158
Gohir.A07G149800	30.6957	27.4733	32.4834	37.4377	30.4852	32.956	54.7538	54.028
Gohir.A07G157600	32.5012	28.3555	19.8513	39.587	31.0003	33.5558	51.2996	48.7655
Gohir.A07G165000	187.153	227.631	106.439	170.752	227.704	129.262	216.26	316.072
Gohir.A07G195200	17.3529	18.2668	17.5054	20.2364	18.8622	17.0182	26.9995	33.341
Gohir.A07G201200	89.0023	108.109	102.442	116.356	148.869	142.026	157.858	252.233
Gohir.A08G014300	13.9029	11.8495	9.10499	13.7525	13.5159	9.3374	16.1901	22.7774
Gohir.A08G020000	5.78965	5.70799	7.28292	7.2771	7.43364	7.02542	9.11636	13.9573
Gohir.A08G040000	178.13	113.509	253.429	194.125	145.638	195.909	289.086	225.697
Gohir.A08G044500	10.9192	12.8754	9.63968	12.7319	15.081	10.3193	16.8812	25.4855
Gohir.A08G052200	27.9986	27.8467	34.5984	33.3233	37.754	48.846	43.1626	57.7832
Gohir.A08G058500	6.05484	9.43944	4.76333	6.22063	7.13913	4.61861	7.84489	10.7681
Gohir.A08G092700	118.262	44.2144	202.473	62.8144	69.5477	232.599	20.4889	129.58
Gohir.A08G106100	23.4049	23.1017	17.2137	25.1522	17.2482	16.0947	26.0251	28.4188
Gohir.A08G112600	8.52438	10.9169	5.0903	11.7094	18.8896	8.77192	15.6052	24.2993
Gohir.A08G128100	21.7523	19.8737	13.5198	17.6791	23.214	13.3548	26.4276	28.3629
Gohir.A08G155700	27.7778	12.0561	37.6162	39.1753	22.2014	40.5416	45.5199	55.3929
Gohir.A08G188600	6.77083	8.27872	5.53788	13.4366	9.40891	8.13474	13.6676	19.0225
Gohir.A08G191700	4.6182	8.56404	4.6933	7.34108	4.77977	4.95439	9.86072	9.95899
Gohir.A08G197000	49.6444	43.4987	37.5387	48.0142	35.6484	36.985	56.9214	54.2669
Gohir.A08G204900	20.1459	22.0133	15.3995	17.121	17.2864	13.7146	20.4355	26.3636
Gohir.A08G214400	14.388	15.0124	15.523	15.5412	14.1505	16.0037	21.1319	23.513
Gohir.A08G219500	50.0706	58.7239	68.8351	75.8383	80.7425	68.1442	112.026	141.171
Gohir.A08G228000	262.421	226.488	145.006	193.984	200.198	137.667	272.81	286.525
Gohir.A08G251100	118.478	163.685	50.8925	107.369	145.275	74.2051	146.875	161.5
Gohir.A09G007700	58.6638	42.5182	79.8673	61.1359	53.7568	81.8451	74.2174	96.744
Gohir.A09G010400	39.4252	43.673	30.8219	39.4515	41.2471	31.6179	55.0398	68.9307
Gohir.A09G022801	4.73728	4.96378	3.00277	5.72302	2.34546	3.6082	6.14407	6.89527
Gohir.A09G033900	52.6075	82.2237	49.6373	70.325	84.6753	69.6987	89.3343	128.995
Gohir.A09G036000	14.3078	11.4238	9.51957	14.192	15.8888	9.37924	15.4883	21.2815
Gohir.A09G041865	73.7955	61.8184	99.3007	84.7472	76.0742	101.392	117.545	138.544
Gohir.A09G063400	0.243532	0.470299	0	1.46426	1.18108	0.0850276	3.38053	5.7535
Gohir.A09G082100	3.5692	4.28615	2.19471	3.01308	4.02757	1.70948	4.26157	5.96453
Gohir.A09G082900	60.286	63.2966	40.3289	53.5873	62.8133	41.0099	59.9906	92.8723
Gohir.A09G083400	9.80433	7.61097	8.7606	12.0527	9.78703	9.56092	15.3082	14.7134
Gohir.A09G095900	8.39693	6.42948	4.29184	7.70306	6.06607	5.40469	9.70461	11.3451
Gohir.A09G096300	7.39078	12.0346	5.78141	9.67076	11.3153	6.53773	12.8465	14.7351
Gohir.A09G100900	41.2418	49.7399	61.7275	79.133	66.4442	86.1443	112.361	133.637
Gohir.A09G106200	7.07935	10.6407	6.53047	7.01089	7.09265	5.84408	9.78253	11.9027
Gohir.A09G128300	22.5376	26.5683	17.2686	21.8806	22.0331	23.1583	30.9149	37.1295
Gohir.A09G137900	30.0843	21.2589	45.6327	41.6735	20.1925	40.4614	54.5634	40.8933
Gohir.A09G157200	41.2987	33.3096	15.1666	39.6942	50.6472	21.4087	42.0404	71.3644
Gohir.A09G157700	0.089105	2.33854	0	2.2157	3.82392	0.210875	4.54695	16.745
Gohir.A09G178600	19.5142	20.8845	15.2851	16.7146	16.0443	13.4629	23.3159	24.5592
Gohir.A09G185900	2.09479	3.71701	3.02652	4.98776	3.67056	3.63385	5.82788	7.63815
Gohir.A09G191600	199.903	195.619	101.213	142.478	199.839	112.747	197.61	225.812
Gohir.A09G208000	7.46275	6.42462	8.42896	7.1238	8.11086	8.51012	10.4079	12.2147
Gohir.A09G219500	26.8023	26.5428	19.5612	35.2413	46.1792	21.9609	39.6708	50.1814
Gohir.A09G228500	21.9256	35.2149	19.4137	33.4455	40.6322	26.4103	49.6226	95.0173
Gohir.A10G035400	0.45373	0.937064	0.494103	2.91243	2.02934	0.890155	3.56892	5.28714
Gohir.A10G049700	21.5069	19.1818	25.293	23.8999	21.6193	25.7564	34.2032	34.5969
Gohir.A10G070100	0.456072	1.02051	0.429978	1.16592	0.653158	0.678126	1.8114	5.01988
Gohir.A10G079400	1.98551	1.90464	1.44524	3.17617	2.01084	2.03438	2.89508	5.6519
Gohir.A10G081600	2.9895	2.60985	2.47133	2.61619	2.57203	2.77029	3.76365	5.92105
Gohir.A10G084700	63.5108	50.7136	41.818	58.3325	50.3754	39.3379	72.0366	79.8637
Gohir.A10G104700	28.8424	30.4582	35.3999	40.7319	40.5278	39.4434	55.734	71.4698
Gohir.A10G110900	6.86287	4.5671	5.33848	9.04603	5.6666	6.30093	11.6992	8.91404
Gohir.A10G124700	7.80179	7.2659	15.0817	6.76004	7.41399	12.0471	4.38331	11.3659
Gohir.A10G133600	26.0977	14.8181	20.0621	25.6332	30.7316	19.0872	33.9907	39.3069
Gohir.A10G160200	0.0350983	1.25941	0	1.99723	1.40366	0.162709	3.32423	9.77466
Gohir.A10G174400	5.62308	7.38535	6.24686	8.56227	7.57737	6.60418	10.5473	15.8904
Gohir.A10G196600	7.6271	9.04347	5.58767	10.4151	5.17579	6.03847	11.124	11.7998
Gohir.A10G198900	5.46429	6.86583	5.00253	6.71686	7.15879	6.00156	9.31278	19.4903
Gohir.A10G200100	3.75001	3.40123	2.4843	4.40111	3.20708	2.84773	5.6562	5.77711
Gohir.A10G204100	6.26224	8.38019	4.63539	5.88772	8.19984	4.42696	8.08254	10.1001
Gohir.A10G206500	14.0034	15.0204	13.0091	16.9695	13.6378	17.0431	22.6463	25.5708
Gohir.A10G207800	15.8072	15.2452	10.3773	13.0297	18.8157	7.61724	14.8375	18.8878
Gohir.A10G216100	12.7205	7.75317	17.8205	12.3323	9.96969	15.7103	13.6459	21.3368
Gohir.A11G012800	92.2771	171.886	72.6839	114.47	163.582	81.3482	141.865	196.649
Gohir.A11G040900	10.6253	18.8839	14.4399	18.196	13.5486	12.0149	20.4928	29.1846
Gohir.A11G057900	25.5606	24.1317	23.0752	30.5068	25.8346	21.1543	38.3856	43.1617
Gohir.A11G072200	39.8387	39.1998	34.4881	37.0155	34.4849	32.6692	48.8364	56.2504
Gohir.A11G091500	36.2552	25.6406	31.6211	39.5985	28.797	34.0155	56.6774	52.7206
Gohir.A11G094100	15.4014	10.9493	10.6274	15.019	10.3516	12.4614	19.0733	20.2933
Gohir.A11G114200	42.7982	45.4649	49.3299	46.1609	62.8518	64.2793	62.7497	118.993
Gohir.A11G124700	34.9187	27.039	29.0704	33.3212	34.2716	25.4819	46.0814	53.1983
Gohir.A11G133400	14.8553	15.8334	9.77168	18.1484	12.1677	14.5914	24.7688	29.5137
Gohir.A11G179300	19.1748	22.4903	7.40814	14.1859	17.5802	7.33662	11.9275	17.2624
Gohir.A11G195800	1.16096	2.10238	0.396259	2.14818	2.23833	0.853107	3.36199	7.80447
Gohir.A11G199633	8.51319	9.27484	14.4721	16.1879	11.9451	19.3254	15.8119	27.1218
Gohir.A11G224218	9.57231	9.3421	5.11863	7.25384	7.65188	6.05415	10.8263	13.595
Gohir.A11G257500	7.1089	7.75518	5.72781	7.71493	7.20115	5.46832	8.1217	10.8938
Gohir.A11G276300	20.2663	13.8925	28.5633	22.0593	16.7404	21.8932	23.0868	25.3023
Gohir.A11G289600	6.8982	7.50296	5.02974	7.03242	7.33961	5.31881	9.6017	13.5867
Gohir.A11G296300	15.001	12.5165	8.99221	15.752	17.5283	11.4457	20.8031	30.9896
Gohir.A11G300000	20.8029	18.9367	20.5208	24.5241	20.6296	21.4082	35.3626	40.4707
Gohir.A11G309600	66.4094	40.2163	40.6423	54.2532	40.5585	42.6882	72.5554	63.236
Gohir.A11G314400	23.5503	43.3176	18.8194	30.0073	49.6501	24.3224	44.2293	71.493
Gohir.A12G001300	34.8347	34.3672	26.1195	39.2454	28.29	25.1022	47.3689	48.1115
Gohir.A12G017400	29.2935	32.1078	17.7344	21.9455	31.5663	14.0649	24.9225	34.7803
Gohir.A12G053900	33.5603	23.7267	20.1827	27.9231	22.6361	19.278	36.0834	34.4615
Gohir.A12G064900	21.1949	17.127	17.9921	19.5116	13.8882	17.0418	22.7698	29.02
Gohir.A12G070600	1.3507	3.97896	0.66932	2.92672	3.95045	0.815461	4.375	10.8102
Gohir.A12G096600	13.125	14.8946	10.5603	14.7778	17.5159	11.1719	19.1033	24.1309
Gohir.A12G102400	43.1821	48.588	49.8323	59.9854	54.9721	54.3269	69.146	94.6637
Gohir.A12G121700	17.7211	36.5329	15.8491	24.3859	25.873	17.0648	28.7966	43.369
Gohir.A12G129700	28.173	45.8702	20.1747	42.6596	50.927	34.4681	53.7954	71.5564
Gohir.A12G138800	182.62	218.469	168.964	172.995	202.458	136.589	247.921	307.783
Gohir.A12G160100	5.90217	7.0755	3.87299	5.56522	6.14478	4.67011	8.10065	13.1577
Gohir.A12G181700	27.9972	33.5686	20.003	31.7361	44.2467	19.7999	39.4736	60.3284
Gohir.A12G188400	8.2559	11.6912	7.74598	8.70626	10.232	6.01547	11.7728	15.1366
Gohir.A12G203200	2.43772	3.51933	11.1063	5.38607	1.03358	4.6479	6.77738	7.70269
Gohir.A12G232700	11.977	11.9498	9.09897	12.9286	6.93609	8.32612	15.9681	17.2985
Gohir.A12G254800	9.0644	10.4801	9.92049	12.6553	11.9676	9.27502	16.3801	20.5251
Gohir.A13G017600	31.89	26.6961	50.8871	43.2468	37.9738	71.4887	44.0808	69.9107
Gohir.A13G060100	1.94688	1.75038	2.03464	2.67119	2.10968	1.50692	3.5375	5.73878
Gohir.A13G063000	9.95303	17.0566	11.3717	15.1995	17.0576	11.7734	20.4675	25.9434
Gohir.A13G065000	14.4948	11.7155	8.55322	14.6333	9.75242	8.76279	15.2005	15.4517
Gohir.A13G115100	8.47749	8.68361	7.64707	9.00829	7.20002	5.60963	9.81619	11.1269
Gohir.A13G127200	8.38742	8.57917	4.65259	5.99292	8.05668	3.70916	6.93865	8.02412
Gohir.A13G129000	17.9095	35.1606	11.6944	28.3235	40.935	18.8984	33.4896	53.0037
Gohir.A13G156400	8.2923	7.97027	5.41354	9.30054	8.16791	7.61672	12.6265	14.0475
Gohir.A13G215800	8.00174	8.00949	4.59683	10.9007	7.62284	7.72471	12.4812	15.2
Gohir.A13G225500	9.87982	9.29843	8.28594	11.8855	9.96485	8.22972	12.4931	17.0351
Gohir.D01G008600	8.41551	7.54197	4.67594	6.93384	6.48707	5.47602	7.52806	10.4525
Gohir.D01G018800	3.50694	4.71596	4.06376	4.82141	3.7263	4.48243	6.13793	6.7462
Gohir.D01G048200	7.87327	8.23439	7.86232	11.5615	7.05306	12.6319	17.2445	22.6621
Gohir.D01G066500	15.042	7.47221	24.4315	19.2947	13.1833	19.6284	28.6026	22.5062
Gohir.D01G067200	6.53092	5.3616	4.97478	6.42464	5.11524	4.36809	7.87172	10.0363
Gohir.D01G082100	326.189	350.82	301.455	325.404	365.748	348.873	459.325	549.731
Gohir.D01G105300	2.46197	5.20374	1.83886	4.63767	4.12998	1.24801	3.55271	7.34656
Gohir.D01G142900	18.2635	17.3119	21.9532	20.3566	18.1653	21.3452	29.173	28.7213
Gohir.D01G198700	223.747	194.921	187.243	244.935	190.366	201.235	330.837	323.3
Gohir.D01G209200	132.929	198.792	116.96	172.067	233.029	132.744	255.605	334.654
Gohir.D01G215800	75.8036	44.2022	41.6127	76.2815	65.1501	62.3825	98.3988	108.126
Gohir.D02G050800	2.93851	4.56115	3.4782	4.01396	2.99484	2.96529	5.85227	8.31477
Gohir.D02G108700	72.7613	75.6505	72.8235	88.3582	93.1167	73.8791	121.056	162.203
Gohir.D02G162600	30.9351	36.7978	10.3384	24.6673	25.2432	10.4604	17.5256	29.8435
Gohir.D02G167300	17.0892	19.8632	12.0335	24.3893	19.8777	18.7096	33.7222	40.9548
Gohir.D02G173900	26.3615	38.8702	26.0527	32.0514	37.5063	30.6069	39.9416	67.5777
Gohir.D02G177000	31.6513	52.1615	30.0586	35.3997	40.4517	28.4708	44.1521	59.4938
Gohir.D02G182400	29.6146	30.9739	25.0656	36.375	35.2709	19.9328	37.669	42.7621
Gohir.D02G191900	26.3211	31.8735	20.7116	24.5082	33.0354	19.0824	29.687	39.5071
Gohir.D02G202400	1.67599	0.79247	0.947946	2.82727	2.70716	1.46252	4.10151	8.11804
Gohir.D02G218600	0.11815	0.482142	0.210157	2.02108	1.2965	0.378061	4.63784	7.88785
Gohir.D02G234200	22.9261	16.0161	8.87128	20.7459	13.1136	13.972	27.2156	22.7193
Gohir.D03G010100	257.517	423.851	183.042	232.154	335.844	167.963	292.317	337.479
Gohir.D03G024700	0.984506	0.696094	1.05763	2.28837	1.31864	2.32114	4.23791	7.05121
Gohir.D03G043300	32.9348	41.1597	29.5679	40.4626	48.9693	28.1305	52.2266	73.6368
Gohir.D03G060602	3.97282	3.18341	4.74416	6.32822	3.37114	5.14193	8.00175	8.7538
Gohir.D03G066000	14.3486	13.0105	14.4229	15.5562	11.1407	12.685	22.2284	20.1173
Gohir.D03G069500	4.57845	7.75008	3.84638	6.59439	7.55725	4.8194	6.96857	10.4105
Gohir.D03G070700	0.382894	4.07713	0.185412	2.65089	2.90544	1.34086	4.82127	5.90146
Gohir.D03G074200	3.86236	3.1619	4.10072	4.60165	3.5974	3.65049	5.98644	6.02038
Gohir.D03G079100	0.0263074	1.03069	0	0.567271	0.195538	0.147398	1.37971	6.7019
Gohir.D03G093400	18.4707	13.4068	16.9008	24.0698	14.4887	20.1703	33.47	26.6517
Gohir.D03G100000	26.137	18.9195	27.4353	29.4534	23.5373	36.9209	35.8486	40.111
Gohir.D03G110600	5.13727	1.69333	10.9749	5.9573	3.73399	13.3141	4.46148	5.82464
Gohir.D03G125900	14.8681	26.5892	7.80201	16.9078	18.3345	8.21739	15.0335	20.4728
Gohir.D03G134200	57.3807	48.9355	40.9049	65.2277	54.3631	43.2732	83.6904	92.7682
Gohir.D03G137700	18.7742	25.5487	11.8304	16.6589	21.7858	11.1285	18.9927	25.812
Gohir.D03G150300	0.896436	1.90532	0.787744	3.53428	2.09138	0.743232	3.43252	6.50072
Gohir.D03G161300	4.96143	6.07071	6.58512	8.36808	7.08839	7.42291	8.67919	11.4462
Gohir.D04G040600	12.2801	13.6948	7.76701	15.9809	15.6161	8.9211	17.0377	25.9919
Gohir.D04G051700	24.5517	37.4252	20.9474	25.6638	41.6022	18.0693	32.539	51.4653
Gohir.D04G056200	0.202576	0.235018	0	1.41979	2.63776	0.258647	3.57016	5.34929
Gohir.D04G070400	5.47643	6.69224	5.19341	4.80126	6.55795	3.85345	6.84814	12.2202
Gohir.D04G078900	28.5963	41.977	32.9435	36.4571	27.5224	40.2334	48.5684	46.3406
Gohir.D04G083232	12.3117	13.9118	11.3855	13.9003	17.3113	12.1105	16.6324	28.5898
Gohir.D04G097200	2.64275	2.28653	2.80095	4.1163	3.31688	3.87876	5.19461	5.6522
Gohir.D04G116000	361.048	357.763	241.314	293.604	309.613	206.834	385.812	422.312
Gohir.D04G144700	0.0173491	0.132437	0.0115949	0.490323	1.31026	0.0955722	1.49709	5.54979
Gohir.D04G144800	34.309	41.7797	26.0293	26.5547	37.1944	17.7897	31.4759	37.4132
Gohir.D04G152600	11.0209	10.6476	8.0569	11.246	11.4454	9.46927	16.0401	27.65
Gohir.D04G179200	59.879	47.5958	88.9446	91.8527	73.8401	122.91	115.147	162.702
Gohir.D05G013800	10.9224	11.7172	20.342	22.5037	14.1449	25.7251	31.5208	31.2863
Gohir.D05G021400	16.0154	18.2936	13.5204	20.8162	18.0387	17.1723	23.9699	28.4026
Gohir.D05G043700	11.1326	10.8058	2.75192	4.25248	13.8813	2.32858	3.3586	8.57962
Gohir.D05G044000	2.2933	3.45142	1.2384	2.14131	1.48173	1.48699	3.55275	5.0788
Gohir.D05G046100	11.8022	17.1148	13.404	15.7189	15.6076	17.1483	20.1953	24.0066
Gohir.D05G066300	13.2243	9.35658	12.5965	11.5485	10.2888	15.0721	16.0037	15.7599
Gohir.D05G077000	21.7582	28.7992	17.9035	28.4166	27.1152	18.5761	36.1621	51.4813
Gohir.D05G090000	6.45303	6.3115	4.20808	6.53876	4.85475	4.35398	7.91272	11.7763
Gohir.D05G111300	19.4928	16.9009	40.2318	25.8333	26.9704	29.0527	33.5524	43.2197
Gohir.D05G115700	32.825	33.9169	15.1716	22.1974	29.9427	19.1403	30.1664	41.1461
Gohir.D05G128650	8.30489	8.78996	8.40264	10.1453	11.0604	8.93041	13.739	20.6216
Gohir.D05G130200	18.9532	19.7213	21.2457	23.6659	15.4915	21.3421	34.2099	34.379
Gohir.D05G141500	11.3071	7.33263	11.2064	13.3279	12.5563	11.8798	17.9862	19.3194
Gohir.D05G176000	28.9135	21.4996	15.26	19.7493	19.2829	12.4382	23.0611	28.114
Gohir.D05G178300	1.59475	3.28518	1.25933	2.43237	3.00769	1.24925	4.82268	7.94295
Gohir.D05G180000	8.50272	7.82336	9.45989	12.4813	9.52652	11.2922	14.7476	16.2948
Gohir.D05G186000	9.33105	10.0195	3.86131	8.49925	10.4234	5.69807	10.067	15.5794
Gohir.D05G238200	15.1968	12.0534	10.9959	17.2624	17.3451	12.9957	23.4262	31.3648
Gohir.D05G238400	40.7593	34.3076	32.1198	46.7679	31.3971	30.4	57.2244	52.0073
Gohir.D05G253100	13.5246	20.9197	10.3356	21.6962	25.5888	16.4772	26.4323	33.6529
Gohir.D05G286800	8.80407	16.0773	11.5837	20.3793	17.9956	12.9953	22.5734	34.0064
Gohir.D05G292500	5.01755	3.2387	5.78418	6.8693	6.27801	5.81463	9.13707	14.6072
Gohir.D05G296400	29.9212	42.8011	33.6904	47.9794	48.1219	32.2711	57.1476	86.7325
Gohir.D05G296600	4.63873	2.69061	1.04913	1.32799	2.06018	1.3119	4.28245	6.71227
Gohir.D05G310100	18.8606	19.0083	14.8093	20.6608	20.8773	19.0515	28.6947	31.8021
Gohir.D05G312600	19.7283	14.41	10.194	17.9575	13.1989	12.0538	24.0406	23.0743
Gohir.D05G323900	20.9286	19.5278	20.1808	20.3305	16.9004	17.6109	24.6389	27.5048
Gohir.D05G327800	42.0198	50.6262	75.1044	61.1347	68.5706	68.4876	83.914	157.102
Gohir.D05G371800	9.70085	10.6614	6.08899	9.3522	9.48848	7.75485	10.8648	14.5846
Gohir.D06G002480	5.603	6.14274	5.26553	12.8904	9.43343	9.97887	15.1003	15.4474
Gohir.D06G006651	4.48674	3.1661	5.09361	6.62138	6.75033	6.53198	8.5239	18.1053
Gohir.D06G008700	11.6802	12.8489	10.6291	15.1857	13.9191	12.0836	18.2737	20.8986
Gohir.D06G043900	1.97647	6.06942	1.05251	5.30417	3.95563	3.25718	6.3144	10.3162
Gohir.D06G054400	40.7123	39.6704	27.0898	43.5046	26.3251	37.093	61.666	58.5104
Gohir.D06G055600	20.6894	16.1635	21.433	21.4717	14.7453	19.4654	27.3376	27.964
Gohir.D06G069800	45.9431	36.027	37.9477	44.2647	34.7473	36.9484	62.5864	57.1966
Gohir.D06G071100	1.89318	2.00858	0.58538	2.51939	1.87025	0.550104	4.7432	6.77417
Gohir.D06G088800	28.4908	33.541	21.8809	23.0666	26.1364	21.1232	31.9608	41.6121
Gohir.D06G140500	5.53732	6.47368	3.91669	8.31995	5.37617	4.5782	7.97361	12.6942
Gohir.D06G148300	2.78048	6.00992	3.12193	5.28054	5.53463	3.12247	6.14236	7.30666
Gohir.D06G148600	25.927	37.5701	22.8483	28.6326	36.8646	23.002	35.426	47.3847
Gohir.D06G163700	3.95766	3.94159	4.94564	5.67917	4.39698	5.85175	7.90652	9.07576
Gohir.D06G170500	5.31746	6.01981	5.1398	9.55241	7.43673	6.4977	11.8714	11.3976
Gohir.D06G197700	1.7835	3.18192	2.86503	11.2631	7.89801	7.80274	13.4887	13.1535
Gohir.D07G024300	3.00582	3.80846	2.42315	3.29869	3.16947	0.90061	4.00547	5.9409
Gohir.D07G055300	12.7127	23.1362	10.0434	18.7491	27.0067	11.2201	22.1579	29.1191
Gohir.D07G059400	13.6871	10.2941	6.23234	15.6478	7.77531	9.9375	18.6058	19.3739
Gohir.D07G073100	6.42448	9.44519	5.91977	11.4529	13.4966	7.79573	14.14	20.4032
Gohir.D07G091400	23.2016	38.0083	24.3138	41.3674	48.4928	38.0992	60.1367	84.0053
Gohir.D07G099300	1.05148	2.89547	2.45599	3.063	3.85982	1.51124	4.65733	9.14982
Gohir.D07G109500	1.80157	2.02023	3.87769	3.59264	1.9995	2.74006	4.87521	5.75981
Gohir.D07G123500	7.7595	8.07682	4.11475	5.99887	5.99202	4.55902	8.14382	10.8381
Gohir.D07G142200	14.2515	13.1095	9.90549	14.6412	13.0369	12.7104	19.113	19.7454
Gohir.D07G152400	15.5565	14.208	8.90102	18.0707	15.8269	10.0475	18.495	28.2656
Gohir.D07G155200	22.6809	19.1572	20.049	24.8329	19.0291	22.6493	31.3516	28.6752
Gohir.D07G156900	40.624	52.9091	28.7002	39.3961	45.6296	28.6733	53.3223	70.4606
Gohir.D07G181200	18.1152	22.5126	15.5092	16.3385	24.589	14.5564	22.1639	31.8178
Gohir.D07G201600	22.3642	18.5209	23.3047	24.3962	23.1807	21.3334	34.5211	43.3446
Gohir.D07G212500	46.9845	64.1865	58.6711	61.0627	75.2813	65.8278	75.5619	120.681
Gohir.D07G220100	5.73547	9.28035	9.10667	10.8595	11.1645	11.0903	14.0776	17.7777
Gohir.D07G220700	2.67885	3.02337	1.84933	3.94253	3.29425	2.75122	3.84903	5.07407
Gohir.D07G227200	4.39844	4.23674	2.93087	6.68429	5.37157	4.26794	7.94634	9.8853
Gohir.D07G229700	344.663	469.337	219.787	358.32	404.211	258.649	511.173	523.538
Gohir.D07G234000	15.9862	11.8538	9.5883	10.4383	14.5091	7.3091	12.9602	16.3624
Gohir.D07G239300	8.39348	6.67141	4.94374	8.75287	9.42745	6.24177	9.68098	12.6778
Gohir.D08G018100	5.02284	5.19435	3.21375	7.74238	5.31229	4.82026	8.56278	9.24367
Gohir.D08G036000	185.939	210.23	112.79	144.267	230.32	106.535	167.782	279.438
Gohir.D08G036800	2.79083	2.06297	2.68966	3.07389	2.81609	1.48142	4.52317	5.99355
Gohir.D08G054200	12.5145	12.5704	12.359	14.5367	11.6341	10.9931	18.2104	24.1445
Gohir.D08G064400	42.4534	51.8778	32.2518	61.4596	58.7497	32.1105	63.0692	91.7731
Gohir.D08G069400	5.17523	3.87366	7.54642	5.10855	3.41454	6.63319	4.52815	5.99784
Gohir.D08G080700	23.6547	29.9078	11.4874	18.7336	23.164	12.6236	21.4917	31.3384
Gohir.D08G096000	4.55412	3.32178	9.41841	4.88375	3.98821	7.76281	4.39365	9.82119
Gohir.D08G108800	6.84537	4.52451	7.00133	6.65299	6.2222	7.00888	9.20288	12.1197
Gohir.D08G140700	13.567	12.4564	12.0121	13.8778	14.7988	11.2466	19.8252	23.0699
Gohir.D08G142400	75.1965	82.7295	73.6483	134.626	139.883	117.582	184.119	263.627
Gohir.D08G149800	4.89887	6.90346	3.98156	5.102	7.46438	3.68571	6.98679	10.4068
Gohir.D08G197000	8.2036	14.0224	12.8865	10.6449	12.0483	9.03323	14.8154	21.2169
Gohir.D08G199800	18.9472	18.2828	17.8377	23.9628	28.029	21.125	30.7262	42.5273
Gohir.D08G236500	6.35656	8.2294	7.38359	7.35602	7.44285	6.40844	8.24407	12.6051
Gohir.D08G237700	56.3638	45.2629	124.919	113.88	78.3316	133.716	149.975	153.191
Gohir.D08G252200	113.142	137.11	74.6084	128.452	145.61	79.3227	151.81	190.65
Gohir.D08G268800	5.95094	3.2469	5.058	5.62961	4.94072	5.13178	7.55772	7.65245
Gohir.D09G007100	57.0271	47.2867	93.607	55.532	47.8725	108.362	60.2871	74.7729
Gohir.D09G021500	11.0023	10.004	11.5661	14.8626	10.4238	14.9553	17.3362	19.2648
Gohir.D09G027100	22.8306	19.0889	15.3689	18.0405	16.1516	15.9877	25.3017	24.7968
Gohir.D09G033700	10.287	9.42436	17.9325	9.18719	10.1882	15.3598	11.2035	19.4539
Gohir.D09G034900	56.6084	76.2411	50.8627	68.8226	75.3026	67.4613	85.722	115.37
Gohir.D09G036700	20.4844	19.9801	21.5013	22.3603	18.5166	19.2833	31.3264	29.1569
Gohir.D09G053800	4.45721	3.91978	2.63342	3.49096	2.56609	2.18593	4.83995	7.00425
Gohir.D09G057000	108.239	100.47	115.233	159.363	116.627	122.438	216.205	184.03
Gohir.D09G060500	21.2292	18.7397	23.8202	24.1686	18.625	28.4767	33.7346	42.8276
Gohir.D09G070500	10.4712	9.86324	5.60156	10.1171	7.37875	5.5575	11.076	11.4603
Gohir.D09G082900	63.6876	63.9038	41.6439	60.0679	62.2704	46.0378	65.6502	93.0905
Gohir.D09G083400	7.83579	7.72136	7.73119	8.79453	8.3987	8.27074	10.5854	15.5737
Gohir.D09G096800	8.97138	9.09757	7.69975	10.4312	9.76616	8.59436	15.0031	15.6134
Gohir.D09G100300	49.2439	48.819	53.1765	85.9718	66.9848	72.9815	125.365	143.542
Gohir.D09G121500	9.40774	10.0495	13.8574	8.23816	6.16219	12.0507	12.2205	12.8247
Gohir.D09G126800	60.8882	55.9865	40.1491	46.6644	51.8993	34.0541	55.191	69.7896
Gohir.D09G162100	1.16001	0.944359	0.43091	2.03527	3.34756	0.631969	3.34418	5.61911
Gohir.D09G244300	3.12524	3.07541	4.52396	3.90912	2.63483	4.14637	5.50936	7.07416
Gohir.D10G010200	0.415092	2.0051	0.824325	1.20934	1.80048	0.44742	2.35637	5.75604
Gohir.D10G035500	10.262	10.4501	13.7075	13.3649	12.3094	12.4307	17.1205	35.2219
Gohir.D10G050400	17.502	21.1016	27.5005	23.961	19.3934	26.2562	33.9584	39.5763
Gohir.D10G053100	272.068	230.482	145.373	192.111	230.351	142.357	272.263	326.789
Gohir.D10G076900	29.3786	39.2117	52.9047	42.9477	40.501	52.8469	45.5114	70.9874
Gohir.D10G080100	57.2517	64.906	46.3058	68.0185	58.3511	51.3845	94.5448	92.7982
Gohir.D10G080300	71.3538	83.2253	64.3649	107.04	93.1235	78.4759	137.191	154.723
Gohir.D10G106900	65.6395	44.2445	48.5474	70.5293	49.5037	44.8544	86.3118	83.7366
Gohir.D10G127600	4.73453	5.80148	4.93674	5.10996	4.65685	4.14077	7.10152	11.3982
Gohir.D10G133100	19.1804	26.7326	8.15134	19.9386	26.6668	20.8094	28.8155	46.2854
Gohir.D10G135300	0.156913	1.78067	0.086983	1.5596	2.5501	0.676344	3.8211	5.3585
Gohir.D10G137700	5.28198	2.94223	3.18333	3.32523	2.83525	2.03037	4.73635	5.67992
Gohir.D10G138600	36.6272	44.7525	41.7446	54.8077	69.6416	52.5119	79.02	117.041
Gohir.D10G164000	10.2101	11.4948	12.9169	16.8474	15.8923	17.7012	22.7989	26.0475
Gohir.D10G171700	14.4596	20.4629	15.947	15.7178	19.7536	12.1642	21.7461	36.2322
Gohir.D10G184600	159.444	52.17	135.999	195.702	95.1975	192.047	221.446	292.803
Gohir.D10G187000	26.0217	30.4095	18.9788	32.3376	28.5535	15.1103	27.7816	36.8344
Gohir.D10G203500	4.96141	6.42249	7.59026	9.69254	7.6897	9.26603	11.5	12.9259
Gohir.D10G208000	2.85723	3.19548	1.89407	2.7496	3.00624	2.1934	3.89128	5.59963
Gohir.D10G208300	5.70183	5.81818	5.14278	5.60755	6.24111	4.61449	8.40434	10.2283
Gohir.D10G214600	15.8058	15.7783	14.8316	23.1966	16.527	18.7353	27.8454	31.7951
Gohir.D10G234400	0.314368	1.50775	0.764644	1.73085	2.49531	1.4931	2.23542	5.49892
Gohir.D10G245400	38.6183	50.6731	24.5388	43.3802	56.556	29.7513	48.1914	74.2116
Gohir.D11G029000	11.1967	12.3628	16.3787	12.2555	11.8221	17.4616	18.3176	18.5333
Gohir.D11G031400	21.1974	21.5433	14.9643	26.513	23.0099	19.248	34.4878	34.516
Gohir.D11G034000	2.3068	5.96939	5.53298	6.74169	5.75239	5.06257	9.52681	11.8978
Gohir.D11G050500	11.9273	13.8292	7.83967	13.5399	11.5453	11.7298	16.2903	20.519
Gohir.D11G064500	23.0335	25.4442	36.0153	36.4213	22.0947	34.2386	51.4824	44.0485
Gohir.D11G069200	38.0594	49.6185	36.2899	48.8556	54.3467	40.025	71.1369	96.0992
Gohir.D11G088700	4.8079	6.58142	4.75287	7.93244	5.27273	6.4955	9.05391	10.1031
Gohir.D11G099900	1.52154	2.11397	1.03371	2.23757	2.03743	1.42223	3.07808	6.98325
Gohir.D11G119300	31.9282	26.6101	38.4294	29.1029	27.8884	42.8019	33.6136	50.8368
Gohir.D11G147200	13.0548	10.116	5.17433	14.2823	9.12223	8.16652	14.2669	20.1062
Gohir.D11G148400	29.798	40.2257	20.064	25.2848	40.9653	20.757	36.0232	47.1889
Gohir.D11G149500	106.715	219.669	75.1278	136.169	225.756	93.8607	182.167	237.305
Gohir.D11G175700	31.0315	36.4417	38.0383	41.304	47.997	32.382	57.1747	101.053
Gohir.D11G175800	53.2754	29.9801	70.3494	59.7601	34.2482	71.6811	60.7651	57.5686
Gohir.D11G224500	22.9887	18.2156	18.4566	35.0481	29.7803	27.7792	40.9586	47.1331
Gohir.D11G225100	2.38524	2.33092	3.07574	1.93346	3.86513	2.44556	3.86216	5.2899
Gohir.D11G225300	189.8	273.793	129.694	180.145	264.522	139.644	223.122	299.948
Gohir.D11G230000	21.456	23.0698	16.1323	25.1023	23.2492	21.9598	31.7794	38.8462
Gohir.D11G250300	14.793	12.7659	12.6788	17.0505	15.0386	13.3436	19.011	22.6017
Gohir.D11G266800	12.7025	11.081	9.00733	12.5869	13.8499	12.6603	16.5232	21.4986
Gohir.D11G271800	15.6031	12.6199	17.2522	16.6897	12.5887	12.6357	22.5769	26.3211
Gohir.D11G276700	3.88931	6.58857	4.22025	5.03095	5.04521	3.9011	7.35095	13.7104
Gohir.D11G286700	27.798	19.6426	33.707	27.7597	31.0053	31.8414	40.8993	49.7101
Gohir.D11G311200	17.2543	15.0784	12.2587	15.6741	12.5777	12.1809	20.4148	19.5043
Gohir.D12G021100	2.12563	0.720815	0	1.58935	2.55545	0.430291	4.15367	5.28988
Gohir.D12G050400	33.3075	32.4143	23.4901	27.0132	28.99	19.1148	31.3518	45.5312
Gohir.D12G058700	14.4934	13.0513	20.0833	18.8241	16.3184	19.1472	25.7404	28.1616
Gohir.D12G075900	14.9943	17.6374	14.6197	23.1466	15.4517	14.7517	29.1344	26.7502
Gohir.D12G099400	11.2389	12.0947	13.7588	11.4855	8.36084	11.9279	16.5364	15.891
Gohir.D12G104500	50.2629	32.737	58.5953	56.8891	48.4395	79.327	76.4	103.383
Gohir.D12G114300	7.57827	8.68821	11.472	7.10531	5.44221	10.7075	10.0723	9.17267
Gohir.D12G116700	54.4072	61.6788	52.5479	86.8126	75.5709	80.7738	122.138	117.692
Gohir.D12G125300	23.1658	40.1459	19.7574	33.7627	31.601	22.3226	35.0718	47.1737
Gohir.D12G156600	1.35987	3.29166	0.429871	2.73361	3.34834	0.686625	4.99761	19.9937
Gohir.D12G163500	8.65414	8.02107	7.54481	11.1847	8.7004	6.85919	12.8209	14.3001
Gohir.D12G170900	20.8545	36.2321	18.1721	30.543	38.4049	20.49	38.0231	64.3949
Gohir.D12G206600	16.2343	19.5694	24.5688	30.8326	30.6066	28.5169	41.6466	53.2157
Gohir.D12G223100	67.3913	141.076	63.2528	104.46	116.728	75.8799	145.384	197.377
Gohir.D12G254500	8.98734	13.0269	6.44014	11.6572	13.6736	8.73423	14.5426	23.0534
Gohir.D12G275400	53.4624	52.1465	44.014	72.0292	61.8307	56.2266	104.637	105.579
Gohir.D12G275600	5.82706	3.07617	10.292	9.39668	5.09337	16.001	9.01352	7.87967
Gohir.D13G006700	3.51226	10.9741	16.6466	6.80893	7.35249	22.5679	7.68778	13.8879
Gohir.D13G015800	2.1994	2.87688	3.08835	3.39672	3.0702	2.99089	4.42263	6.15498
Gohir.D13G039000	2.43723	3.00155	2.30287	3.82945	5.4177	3.30477	5.09862	8.71154
Gohir.D13G047000	47.1893	30.3442	31.5965	48.5765	37.1206	34.9923	64.0153	58.0261
Gohir.D13G049300	6.93804	1.46484	15.4463	18.817	5.42676	25.5013	25.472	17.5487
Gohir.D13G056400	2.08542	4.8431	2.18478	3.06454	3.94676	2.22167	4.43226	6.53956
Gohir.D13G069200	53.9419	90.9372	62.3678	70.3534	100.419	60.5403	98.8303	128.123
Gohir.D13G077400	2.43174	3.01821	0.292511	2.61564	4.46478	1.10896	4.85013	5.23817
Gohir.D13G078100	8.05323	11.3884	13.1821	13.1734	11.1637	13.7118	15.3553	25.1806
Gohir.D13G113900	2.92205	3.79492	3.60963	3.83919	2.97558	2.47131	4.72837	6.31979
Gohir.D13G118000	7.7795	6.09865	5.15805	7.51972	5.85948	4.8121	9.29725	10.3149
Gohir.D13G152600	0.321725	0.046186	0.0282482	1.44609	1.53012	0.142946	4.23203	6.85334
Gohir.D13G153500	11.2417	12.4513	11.5953	15.2219	12.0017	11.6243	17.0038	18.5918
Gohir.D13G170400	5.1449	5.33693	13.1385	7.14947	3.36	10.7941	5.78874	7.16054
Gohir.D13G178900	1.99612	1.16389	3.31723	1.73771	2.38658	1.59182	4.32757	6.84283
Gohir.D13G184700	1.13038	1.77678	0.448313	1.76536	2.47584	0.454698	4.06434	8.50092
Gohir.D13G186400	9.25967	10.0854	6.71446	12.1883	10.6455	9.74748	15.6408	18.8768
Gohir.D13G187500	11.9915	11.5383	12.2588	18.3416	12.5725	13.6354	24.6477	23.2733
Gohir.D13G200700	43.8468	62.9909	33.7802	73.0101	79.3847	53.1809	105.86	121.883
Gohir.D13G202000	5.21868	5.77687	4.4608	5.12946	6.03706	5.03268	7.56837	12.8576
Gohir.D13G220600	26.5202	26.1795	16.9206	23.2738	23.027	18.8433	34.2878	41.9066
Gohir.D13G224400	96.3916	101.38	60.0765	92.8191	122.291	64.0445	101.764	131.533

## Sheet: Supplemental Table 3A
Supplemental table 3A. Up-regulated and down-regulated genes in epidermal cells in 0 and 2 DPA
Signal Values in FPKM
epidermal cell at 0 DPA up-regulated genes (shared)
G.hirsutum ID	GhTM-1-0epi	Gb3-79-0epi	GhMD17-0epi	GhTM-1-2epi	Gb3-79-2epi	GhMD17-2epi	GhTM-1-2fiber	Gb3-79-2fiber
Gohir.A01G013900	5.65445	5.37461	7.96045	1.80476	1.779	6.50744	0.0111412	0.616695
Gohir.A02G141900	2.17384	1.76326	3.24055	0.947281	0.497529	2.42245	1.12136	0.383463
Gohir.A03G146400	17.727	16.2979	1.28553	8.24021	7.46828	1.75652	11.9939	6.97607
Gohir.A04G097200	3.29087	1.99408	2.91649	0.964254	0.993986	2.31636	0.176174	0.395454
Gohir.A08G164900	5.04137	4.03825	4.79779	2.37184	1.89037	3.79956	0.52359	0.59093
Gohir.A09G083500	1.33083	2.31001	8.75821	0.298604	0.769967	6.97041	1.30833	0.737255
Gohir.A11G253000	1.9705	1.55673	2.31073	0.91608	0.75074	2.27289	0.404088	0.235117
Gohir.A12G253700	2.76302	1.00476	6.90792	0.461628	0	3.098	0	0.0141557
Gohir.A12G255100	1.27714	1.20005	7.28072	0.599712	0.164353	5.62181	0.275108	0.17224
Gohir.D01G057933	8.76784	2.17114	26.2529	2.53932	0.0325896	7.34856	0	0.0199247
Gohir.D09G033175	1.16744	1.83093	3.70005	0.411892	0.72567	3.86235	0.46394	0
Gohir.D10G235500	2.13503	1.44834	3.85908	0.9113	0.318762	3.7733	2.39372	1.33685
Gohir.D11G102450	57.6522	25.9971	79.8525	12.0116	5.28545	42.0358	0.477745	0.11579
Gohir.D11G259700	40.9667	38.1198	6.85588	14.8428	16.9295	7.25809	10.4676	8.18792
epidermal cell at 2 DPA up-regulated genes (shared)
G.hirsutum ID	GhTM-1-0epi	Gb3-79-0epi	GhMD17-0epi	GhTM-1-2epi	Gb3-79-2epi	GhMD17-2epi	GhTM-1-2fiber	Gb3-79-2fiber
Gohir.A01G043100	0	0	0.877618	1.44121	5.83003	0.752679	10.2059	14.2045
Gohir.A01G071400	13.947	15.518	6.63905	130.161	44.5399	14.7573	352.09	209.938
Gohir.A01G128800	0.0726489	1.18433	0.239099	5.20742	5.10328	1.15537	12.5031	21.2527
Gohir.A01G169600	0	0	0	2.77287	1.11696	0.161195	6.94916	2.65257
Gohir.A01G180800	2.36882	2.67796	3.52944	4.73902	6.02991	3.10492	6.94193	8.46087
Gohir.A02G016500	0.234846	0.596134	0.45158	2.03034	2.48312	0.742151	6.25771	9.41395
Gohir.A02G017600	6.1423	22.0193	4.55604	30.339	44.4935	7.56264	55.6799	116.894
Gohir.A02G073300	3.24426	1.29045	2.10453	20.4368	6.91559	2.67896	69.5822	42.7019
Gohir.A03G000037	1.80694	0.143155	3.86989	3.8889	2.90816	5.32593	0.481284	0.247883
Gohir.A03G068200	0.678189	5.76297	0.101852	13.8694	12.3522	1.61401	43.1696	44.7045
Gohir.A03G165600	1.94456	0.725002	3.61467	4.36831	1.53327	4.96759	0.93915	0.470084
Gohir.A04G024000	10.8616	28.1848	5.45455	93.2684	78.8273	13.473	249.934	230.418
Gohir.A04G028404	14.6706	7.57766	7.24563	31.5262	17.6832	16.9236	62.1307	39.0635
Gohir.A04G119400	0.303318	0.534014	0.0293374	1.70827	2.45292	0.54513	3.08806	10.9639
Gohir.A04G140000	67.6968	132.781	51.0026	518.433	352.104	90.8011	1136.36	1030.06
Gohir.A05G125700	1.97412	2.31946	1.56079	6.01098	5.4189	5.09157	9.02546	8.37354
Gohir.A05G135600	16.5576	10.0503	4.56487	80.8781	29.8966	5.25725	135.272	105.54
Gohir.A05G180100	0.169085	1.64118	0.140717	5.84588	9.88872	0.624533	14.9089	35.1292
Gohir.A05G221500	0.720515	0.0434008	0.103828	2.67755	2.35425	0.300559	10.4664	4.03221
Gohir.A05G225400	0.926957	0.267792	0.108332	26.6896	7.97075	1.95469	63.6323	44.2366
Gohir.A05G231800	0.063953	1.39286	0	4.05286	4.04688	0.524116	10.5559	10.3863
Gohir.A05G248400	1.51941	2.87043	0.879874	3.46506	8.03103	1.24533	8.46729	22.822
Gohir.A05G251000	1.83049	5.14156	0.0815903	12.0068	12.5969	1.44173	21.7609	29.4639
Gohir.A05G255000	6.55084	10.2554	4.38016	36.9847	37.7273	5.06053	83.0526	104.077
Gohir.A05G290700	0.362461	2.29238	0	3.91716	6.73534	0.369615	13.4103	11.9435
Gohir.A05G361200	0.642936	0.676773	1.06909	1.73161	2.4527	0.24442	3.55866	6.04257
Gohir.A05G407900	4.68691	10.9149	0.374158	98.1235	36.5063	6.66771	204.442	157.125
Gohir.A06G019400	1.00444	0.647536	7.8989	2.40861	2.20616	7.53751	0	0.0629264
Gohir.A06G070400	0.418762	1.91762	0	2.42423	7.74005	0.254181	9.11906	19.0577
Gohir.A06G152300	0.6562	3.3567	0.151556	20.4564	16.6038	1.92387	44.5613	71.4186
Gohir.A06G158500	0.188449	0.61325	0.149947	3.05347	1.88797	0.211505	7.26302	5.32688
Gohir.A06G177600	0.260449	5.47696	0.151107	34.7625	11.1187	1.6238	65.3822	44.605
Gohir.A07G003700	0.297016	2.38081	0.163372	18.5716	11.6065	1.29079	38.8763	38.2863
Gohir.A07G009300	0.677474	8.41632	0.0950116	14.3562	20.4194	2.06872	33.8832	96.9899
Gohir.A07G037650	0.73123	1.03662	0	9.45783	5.36497	0.502001	24.1137	12.7747
Gohir.A07G103901	1.55293	0.0558905	2.56969	4.65619	1.90643	4.53723	6.69421	5.52915
Gohir.A07G152200	3.70249	4.98217	3.26452	9.20839	12.7181	3.39741	21.1426	26.1811
Gohir.A07G161200	0.130755	2.72719	0.086633	6.28589	10.4305	0.641374	10.4973	37.7364
Gohir.A07G182500	1.249	0.996533	12.6744	8.06612	3.40952	15.5426	0	0.195715
Gohir.A08G221000	2.97439	1.03652	4.08699	15.5449	9.31939	6.93935	37.6993	45.9854
Gohir.A08G227600	2.89459	18.5267	1.32509	34.1871	52.6281	5.29829	76.3061	177.737
Gohir.A08G232000	6.29096	11.092	4.02257	16.7786	24.1274	6.31461	34.3835	39.1367
Gohir.A08G248000	0.283467	2.21565	0.268103	1.97405	6.28252	0.379414	6.94876	16.1731
Gohir.A08G248100	1.95148	5.77018	1.02831	21.4338	21.4439	3.17912	49.9905	75.1911
Gohir.A09G019300	0.220975	0.126923	0.0364015	4.11611	2.8039	0.615161	13.1716	18.0994
Gohir.A09G063400	0.243532	0.470299	0	1.46426	1.18108	0.0850276	3.38053	5.7535
Gohir.A10G027300	1.52604	1.27038	2.02786	5.3098	4.22756	2.25055	6.81153	11.1893
Gohir.A10G035400	0.45373	0.937064	0.494103	2.91243	2.02934	0.890155	3.56892	5.28714
Gohir.A10G036400	1.31808	1.60862	0.00534635	8.24535	4.92678	0.570976	13.9646	23.175
Gohir.A10G147300	6.80284	97.1295	1.08651	115.279	223.299	20.1563	252.608	737.465
Gohir.A10G192200	0.992499	0.432957	0.339056	3.50046	1.49428	0.61909	4.11152	4.51785
Gohir.A11G102100	0.307721	0.22408	0.053324	3.666	2.22443	0.220311	10.9276	6.08902
Gohir.A11G126200	1.68297	1.32572	1.17893	10.3246	5.22849	1.9231	15.4906	16.1812
Gohir.A12G095900	0.427248	0.269163	0.0733175	3.79799	2.17285	1.62057	9.68623	9.91494
Gohir.A12G106400	5.6525	7.63225	7.61931	59.0669	17.3133	8.26835	134.877	103.838
Gohir.A12G119000	0.954688	0.503821	2.78106	2.64411	1.6262	5.44784	0.905568	1.03564
Gohir.A12G204800	0.274874	1.99775	0.647883	3.99418	4.56051	0.862549	5.63607	8.29097
Gohir.A12G231200	1.81133	1.22253	7.99078	4.1478	2.72464	6.34823	12.0325	9.72509
Gohir.A13G012200	9.73817	7.85816	8.46908	19.8045	16.1097	14.2902	41.4518	39.6517
Gohir.A13G197300	0.802128	2.4483	0	10.2472	5.42362	0.843842	23.6783	28.0848
Gohir.D01G098000	1.2053	1.16374	0.346327	6.06597	2.99205	1.44396	14.2974	6.17094
Gohir.D01G118400	0.617159	0	0.0936645	23.7927	19.4742	1.7397	42.8865	72.0087
Gohir.D02G019800	4.71465	36.7398	4.9501	52.1818	97.6737	9.5406	104.654	256.44
Gohir.D02G046750	5.23904	5.40812	0.0923635	12.2413	31.5298	2.48266	34.6163	93.0998
Gohir.D02G145300	0.48687	0.464315	0.955924	9.02886	2.29371	1.19163	15.7444	10.1291
Gohir.D02G182200	16.3876	26.3673	26.4485	91.3988	65.284	65.1157	194.859	151.105
Gohir.D02G200800	3.94604	3.52778	2.61934	18.1665	11.6317	3.0064	35.5911	28.3264
Gohir.D02G203199	4.46482	6.93619	0.342151	39.4471	24.8905	2.31906	78.5759	68.9106
Gohir.D02G206100	0.697438	2.89122	0.125962	16.074	14.2635	2.81882	37.2328	115.727
Gohir.D02G216100	0.458337	2.46266	0.239736	6.51294	5.97828	0.859994	14.8522	13.11
Gohir.D02G218600	0.11815	0.482142	0.210157	2.02108	1.2965	0.378061	4.63784	7.88785
Gohir.D03G089500	0.826118	0.994826	0.798689	2.92184	2.02543	1.09058	3.50007	3.59805
Gohir.D03G102800	0.495484	0.165045	0	35.0605	8.16344	2.47668	111.686	101.664
Gohir.D04G017300	0.19921	0.239802	0.106947	1.63766	1.42939	0.438124	1.85115	2.22371
Gohir.D04G056200	0.202576	0.235018	0	1.41979	2.63776	0.258647	3.57016	5.34929
Gohir.D04G072300	0.376298	0.71571	0.050583	36.8593	9.02773	1.36061	67.2558	28.4591
Gohir.D04G080700	0.0212961	0.470239	0.0284531	3.3596	2.71568	0.340352	13.6736	4.24939
Gohir.D04G101800	2.77764	3.29216	2.96359	16.6454	8.4796	6.69725	31.023	21.2446
Gohir.D04G137400	0.653444	0.488502	3.02867	2.04939	2.09375	5.5713	0.828716	0.628041
Gohir.D04G183200	23.4787	81.681	15.3483	710.855	386.219	65.6355	1698.12	1370.93
Gohir.D05G006000	1.65833	0.846094	0.588456	10.7568	2.56055	0.83539	21.1777	7.71575
Gohir.D05G121900	4.37164	1.68697	3.20851	11.6495	5.10136	3.13221	26.2215	10.1942
Gohir.D05G126100	5.62431	3.65105	14.4034	13.5582	8.23183	19.4489	0.410307	0.601812
Gohir.D05G179000	1.27338	8.35163	0.471785	9.51325	26.9324	1.45336	16.7911	33.5878
Gohir.D05G228100	0.124296	1.59542	0.0478277	19.4028	8.71345	1.37175	42.4817	39.38
Gohir.D05G234100	0.483431	0.842727	0.403317	1.63695	2.64323	0.287071	4.39279	3.56215
Gohir.D05G244800	33.236	89.5517	202.137	91.3431	191.036	350.336	28.8182	45.1743
Gohir.D05G252800	0.646226	0.782168	0.385721	10.0121	1.654	0.599427	20.1078	8.45599
Gohir.D05G256600	3.4653	9.99512	5.63335	40.7437	33.34	5.25462	90.3189	115.978
Gohir.D05G274100	19.6125	21.0354	52.4283	56.0482	45.1414	55.3098	14.7243	16.8359
Gohir.D05G363500	12.6318	33.9441	11.7917	128.242	73.6073	21.9141	274.226	214.042
Gohir.D06G084900	1.51315	1.46749	6.02333	4.04727	4.8446	9.23163	3.55758	3.00568
Gohir.D06G197700	1.7835	3.18192	2.86503	11.2631	7.89801	7.80274	13.4887	13.1535
Gohir.D07G009600	0.351396	0.956014	0.737908	2.12735	2.84721	0.609348	8.09615	19.926
Gohir.D07G110600	1.95707	2.3723	0.969646	9.38666	5.08506	1.42013	19.1883	16.6043
Gohir.D07G166500	2.3868	6.10054	0.139404	59.4404	23.5437	3.94674	144.069	105.463
Gohir.D07G183500	1.3314	0.747444	0.906107	3.57675	2.56176	1.63963	5.11737	8.84888
Gohir.D08G067300	2.23757	4.59408	0.297704	43.1945	34.0174	2.91484	75.2515	73.1654
Gohir.D08G084300	0.114174	2.03619	0.0336737	22.7624	8.23725	0.701061	40.208	21.419
Gohir.D08G179600	0.585705	0.453118	1.22737	1.84724	1.07638	0.809272	2.8106	3.84334
Gohir.D08G228700	5.85407	6.27435	9.14628	18.7835	14.4886	7.66905	26.1176	19.6686
Gohir.D08G247950	7.08885	20.4928	4.58387	105.227	61.9114	12.3398	203.068	163.329
Gohir.D08G254400	2.78998	0.390329	0	11.4251	2.93845	0.740418	19.936	12.2434
Gohir.D09G056300	2.9406	1.58906	0.561241	12.7494	3.56881	0.862207	34.0211	15.922
Gohir.D10G116200	117.707	31.8812	3.89267	1738.7	195.217	72.8092	4307.29	1171.32
Gohir.D10G118900	13.7311	17.8805	5.17272	71.8658	60.3329	7.66871	153.03	216.899
Gohir.D10G177300	0.705117	0.19355	1.99691	1.99923	1.0259	4.80398	0.553102	0
Gohir.D10G231380	0	0.849045	20.8575	27.1787	2.46484	46.3777	0	0.0270953
Gohir.D11G024300	11.5204	8.03759	10.8952	31.4555	21.1794	13.6826	61.321	53.1312
Gohir.D11G069100	1.23823	1.4929	2.18696	13.3179	5.50654	2.18259	31.5941	19.5682
Gohir.D11G081800	0.0243511	0.396499	0	2.18426	1.86373	0.0971071	5.52969	4.74932
Gohir.D11G105800	0.47859	1.52221	3.52448	2.03607	3.64236	3.81209	0	0.0437111
Gohir.D11G106700	0.209448	0.182516	0	9.59015	2.03672	0.36838	25.9443	6.32676
Gohir.D11G163600	5.47849	2.68748	2.94686	41.0881	9.2886	5.77817	53.029	46.1044
Gohir.D11G246500	21.2838	18.3011	31.1008	80.3993	39.2912	12.4277	121.582	106.587
Gohir.D12G031800	4.91728	18.4952	0	24.2203	39.8907	3.79241	41.4896	125.302
Gohir.D13G002101	0.405066	0.703245	6.11198	1.30392	1.63199	3.22273	0	0
Gohir.D13G049300	6.93804	1.46484	15.4463	18.817	5.42676	25.5013	25.472	17.5487
Gohir.D13G085100	4.42998	25.9908	1.07682	130.351	154.999	20.5021	337.298	710.393
Gohir.D13G152600	0.321725	0.046186	0.0282482	1.44609	1.53012	0.142946	4.23203	6.85334
Gohir.D13G230700	0.924703	0.667742	0.130505	4.0363	2.07438	0.606086	7.26862	7.59914

## Sheet: Supplemental Table 4
Supplemental table 4. Upregulated and down-regulated genes in early fiber cells (relative to MD17 epidermal) at 2 DPA
Signal Values in FPKM
up-regulated genes (shared)
G.hirsutum ID	GhTM-1-0epi	Gb3-79-0epi	GhMD17-0epi	GhTM-1-2epi	Gb3-79-2epi	GhMD17-2epi	GhTM-1-2fiber	Gb3-79-2fiber
Gohir.1Z049716	147.885	98.9104	0.152983	115.373	69.2542	8.39036	197.287	148.762
Gohir.A01G004600	14.8718	30.7305	0.410243	29.3651	41.06	4.15972	65.9518	126.975
Gohir.A01G020500	13.4975	26.9379	7.17358	23.6408	22.7311	12.9893	38.4684	50.3162
Gohir.A01G039500	84.0252	83.2058	56.6913	65.8073	87.969	50.7124	116.969	154.445
Gohir.A01G043100	0	0	0.877618	1.44121	5.83003	0.752679	10.2059	14.2045
Gohir.A01G050500	25.0382	22.0171	14.6104	33.0112	25.962	21.2482	56.0521	51.6636
Gohir.A01G057700	17.12	15.9755	13.3697	27.724	20.0878	16.3342	54.1054	42.52
Gohir.A01G061600	6.08493	9.36514	4.57902	13.3842	11.646	6.60932	26.902	22.9431
Gohir.A01G062500	1.18107	13.3259	1.27415	8.74957	11.2156	2.13679	16.3312	26.3775
Gohir.A01G069200	87.8322	109.368	44.7108	68.9951	72.3611	34.1692	112.953	124.817
Gohir.A01G071400	13.947	15.518	6.63905	130.161	44.5399	14.7573	352.09	209.938
Gohir.A01G076900	26.4291	53.0757	1.64258	27.478	35.757	4.30286	59.8148	64.4417
Gohir.A01G086700	2.07035	5.28662	3.83273	7.77672	5.63652	3.86729	14.5715	14.2918
Gohir.A01G091600	5.78908	6.20534	3.26553	22.0588	7.48947	2.05476	34.766	23.6075
Gohir.A01G111100	57.5936	48.46	41.8858	66.1505	46.1333	29.8799	127.416	109.391
Gohir.A01G128400	209.953	555.973	59.7087	248.774	430.538	127.084	383.033	833.101
Gohir.A01G128800	0.0726489	1.18433	0.239099	5.20742	5.10328	1.15537	12.5031	21.2527
Gohir.A01G136200	307.286	275.428	189.695	264.65	268.67	178.06	412.562	423.653
Gohir.A01G149318	6.74789	9.04963	1.86801	3.99634	5.91084	3.4278	15.9057	10.6221
Gohir.A01G154800	206.139	136.708	37.8469	272.916	102.108	41.2945	451.682	221.701
Gohir.A01G167300	5.63995	7.46532	1.38403	4.38952	7.29401	2.4623	10.5777	15.2129
Gohir.A01G180000	2.3036	2.35359	3.83311	7.73198	3.70011	4.91464	18.0082	11.6424
Gohir.A01G187300	12.832	14.2965	13.3014	17.1719	14.0136	11.4723	33.5568	31.8719
Gohir.A01G193500	1.50969	7.14981	0.975173	11.391	6.44069	1.38854	22.102	15.7853
Gohir.A01G197700	21.3949	41.0825	18.8664	32.6915	62.5754	25.2282	63.7903	167.31
Gohir.A01G205400	4.24546	3.81632	1.3623	7.41728	5.05633	2.16305	12.2569	9.78432
Gohir.A01G215700	14.1404	7.43846	6.44778	15.0205	8.55879	7.20489	22.7347	19.4796
Gohir.A01G216700	17.0446	20.6734	6.08861	14.5603	11.2344	7.50024	24.0536	28.6878
Gohir.A01G217100	426.004	319.298	193.958	400.707	318.527	191.344	679.37	551.205
Gohir.A01G222400	105.571	555.664	600.58	394.659	698.35	262.157	1040.48	1705.22
Gohir.A02G014000	88.353	179.673	52.1525	109.31	164.431	44.3987	173.254	262.205
Gohir.A02G016500	0.234846	0.596134	0.45158	2.03034	2.48312	0.742151	6.25771	9.41395
Gohir.A02G017600	6.1423	22.0193	4.55604	30.339	44.4935	7.56264	55.6799	116.894
Gohir.A02G027500	6.96153	2.80498	3.11031	6.02674	3.55577	2.2361	10.0866	8.12777
Gohir.A02G038302	69.1248	10.5126	54.284	82.6761	93.0169	24.8174	296.295	934.798
Gohir.A02G039600	1.92481	2.09349	1.92542	6.30997	3.84019	3.39662	13.3278	9.82826
Gohir.A02G051600	18.0086	14.1998	7.28777	16.5656	14.2429	9.51802	29.0789	24.6314
Gohir.A02G054200	4.96023	3.52562	3.72986	7.96585	2.64847	2.57104	11.9543	7.83068
Gohir.A02G058500	33.9823	28.2778	13.5108	29.0702	23.1281	16.94	44.7511	39.4601
Gohir.A02G073300	3.24426	1.29045	2.10453	20.4368	6.91559	2.67896	69.5822	42.7019
Gohir.A02G083700	21.1802	24.6363	12.1485	27.3917	21.3743	8.69341	42.4496	45.37
Gohir.A02G091400	25.0631	17.2773	12.3084	28.0703	25.0342	13.6301	46.4996	45.5317
Gohir.A02G104700	0.814695	14.8009	0.0287302	18.6952	21.6993	2.11402	40.7286	70.7421
Gohir.A02G120100	1.72985	3.7776	1.61332	4.42408	3.30828	2.11327	6.67751	5.59156
Gohir.A02G121400	5.05612	8.27872	0.054953	10.2146	7.56052	1.26804	16.3512	12.0684
Gohir.A02G123800	11.8866	18.1548	10.9134	14.4803	21.35	8.58544	23.7869	33.8912
Gohir.A02G127600	15.1473	20.9807	3.53607	28.1766	20.2997	4.58479	58.9776	52.1964
Gohir.A02G134801	2.61462	7.29874	2.20464	17.0508	8.57794	4.23008	35.9181	42.8327
Gohir.A02G137700	8.64918	19.4203	1.54629	49.0373	35.3269	7.75842	101.991	94.3042
Gohir.A02G151300	7.41293	17.4261	6.24018	22.1105	27.7773	8.46116	49.4326	94.658
Gohir.A02G156000	0.81437	0.776416	1.06442	2.38711	1.19493	1.50937	5.12777	10.1939
Gohir.A02G173300	10.1308	15.6007	6.3342	9.02984	9.89196	5.21001	14.2977	17.4324
Gohir.A03G000048	10.1719	6.89429	4.65029	11.1219	7.29378	3.38793	17.5892	23.6645
Gohir.A03G014328	48.9822	55.5699	53.1673	87.6509	70.2911	58.5448	164.038	145.789
Gohir.A03G020700	163.161	204.09	75.6793	186.642	186.546	78.7335	295.3	329.945
Gohir.A03G021532	100.607	88.7807	68.5018	136.243	79.2568	79.6806	233.419	168.293
Gohir.A03G042066	30.0964	32.9898	9.90203	30.9737	25.9905	10.9745	59.4252	43.0647
Gohir.A03G042132	27.1711	28.5023	9.97057	32.9134	32.8584	9.65791	66.0089	60.6529
Gohir.A03G042600	55.6973	45.1593	17.0543	57.0972	58.3779	17.9934	112.719	151.494
Gohir.A03G046700	2.57167	5.34589	0.521208	8.25676	6.6517	1.35698	13.9978	12.9885
Gohir.A03G046900	3.5335	21.8971	5.30283	19.3343	28.9043	14.3005	30.4433	64.0494
Gohir.A03G063500	60.7058	21.7734	0.245523	54.9278	24.2255	4.29354	121.101	98.717
Gohir.A03G068200	0.678189	5.76297	0.101852	13.8694	12.3522	1.61401	43.1696	44.7045
Gohir.A03G074900	4.08089	4.22551	4.81374	4.96898	3.25418	2.57157	9.02421	8.83471
Gohir.A03G087100	6.04192	6.63103	3.87752	8.34017	6.13271	5.15716	12.6445	14.785
Gohir.A03G091500	36.0748	40.8055	16.6211	40.8231	34.7253	10.9165	63.681	73.9051
Gohir.A03G096600	132.986	120.363	8.06054	75.6363	73.2341	16.8774	121.343	142.794
Gohir.A03G096900	4.62558	8.88588	3.64516	6.6342	8.74353	3.92645	11.6506	23.2743
Gohir.A03G123300	2.00777	3.21143	1.51543	7.50462	4.38979	1.79548	12.467	8.86401
Gohir.A03G131200	12.8611	39.545	1.77611	32.0902	32.474	4.02525	75.9093	81.8024
Gohir.A03G131300	8.3513	22.9177	7.61956	50.2589	21.477	9.54737	123.384	64.0226
Gohir.A03G141900	3.6296	4.70845	1.67785	3.8811	2.88751	2.45229	8.94129	7.63509
Gohir.A03G144100	15.4131	19.9051	11.404	26.33	28.9881	17.5684	48.1379	50.0915
Gohir.A03G150800	3.93849	4.81728	1.18771	9.21172	5.68394	1.55214	14.0944	14.991
Gohir.A03G177100	4.87139	2.97303	1.99039	12.2685	3.86666	3.09072	44.8342	12.0823
Gohir.A03G178700	3.53484	2.8169	2.59976	11.2019	5.0315	4.07913	18.5483	11.2935
Gohir.A04G009800	3.32849	5.20808	3.03918	8.22072	7.68131	2.89863	14.0386	25.8499
Gohir.A04G019100	89.6671	144.633	4.74346	185.443	164.095	18.441	326.647	301.013
Gohir.A04G019200	251.933	290.125	10.4791	425.741	383.93	37.0177	753.324	756.029
Gohir.A04G024000	10.8616	28.1848	5.45455	93.2684	78.8273	13.473	249.934	230.418
Gohir.A04G028404	14.6706	7.57766	7.24563	31.5262	17.6832	16.9236	62.1307	39.0635
Gohir.A04G037000	1.63406	1.38825	1.38	3.01113	0.537483	2.33711	5.28604	5.91087
Gohir.A04G038400	99.4946	116.778	65.5139	121.242	117.153	83.8003	215.56	178.882
Gohir.A04G041100	8.20391	10.3181	5.90669	8.55771	9.55874	8.0255	16.4669	21.0016
Gohir.A04G064400	10.4309	15.5122	11.8686	51.2207	24.8074	17.2627	103.182	68.916
Gohir.A04G065600	118.264	125.659	105.362	164.937	146.027	108.335	293.413	224.001
Gohir.A04G081100	2.55183	2.62213	0.132647	12.2454	5.14283	0.831133	30.5936	8.18729
Gohir.A04G092500	8.55772	8.14551	3.26642	10.712	7.65069	3.49197	16.6391	13.8322
Gohir.A04G094900	1.97673	2.44045	2.47215	2.68212	2.4732	1.19363	5.76673	6.02524
Gohir.A04G095600	4.54145	11.0966	0.208909	8.53086	7.45427	1.60962	16.284	16.2087
Gohir.A04G107500	79.2857	73.8541	103.856	217.199	126.142	102.062	406.091	381.181
Gohir.A04G109416	27.1818	29.0243	18.8	31.8636	22.6589	17.8236	48.0935	40.2938
Gohir.A04G116200	7.00118	27.6456	0.818928	12.4939	19.1511	2.00014	26.7606	60.1644
Gohir.A04G134100	61.7049	48.7781	21.7889	66.721	41.9825	20.4781	103.27	69.2173
Gohir.A04G140000	67.6968	132.781	51.0026	518.433	352.104	90.8011	1136.36	1030.06
Gohir.A05G005100	0.725167	5.09228	0.815032	9.34191	7.96224	1.77144	24.0927	25.3498
Gohir.A05G021900	8.78374	8.57403	0.669196	13.2991	8.25875	1.16999	22.1523	22.832
Gohir.A05G027200	12.0999	12.5219	13.6542	11.6426	14.1147	11.0246	22.693	30.7488
Gohir.A05G039200	151.554	155.229	75.2995	138.782	142.329	58.0784	233.952	226.041
Gohir.A05G042100	14.429	11.4854	0.262826	38.1422	21.5004	5.03423	101.598	58.4665
Gohir.A05G046400	42.2376	27.1055	15.5844	34.6667	22.9817	20.8568	67.5686	48.4453
Gohir.A05G073000	16.4213	15.5564	9.02671	20.5562	13.7583	9.99537	32.8883	35.187
Gohir.A05G098100	70.8492	39.7392	22.6396	53.1061	28.2684	19.4385	98.8972	49.038
Gohir.A05G106400	238.139	152.145	14.7874	267.363	132.791	45.5027	597.091	283.851
Gohir.A05G107400	47.5962	35.6891	19.5173	47.8291	38.8522	23.632	73.2153	66.7618
Gohir.A05G115900	11.6508	12.8664	7.13476	12.1787	11.4608	5.34428	20.2112	25.5561
Gohir.A05G120900	11.2326	8.23351	0.7842	20.4786	12.1194	2.65673	46.468	43.9358
Gohir.A05G122600	11.0973	15.3478	7.82558	23.4411	20.4619	12.9727	42.0373	31.211
Gohir.A05G132700	1.59381	1.12977	3.22209	4.98286	1.85205	2.28847	8.80158	5.98231
Gohir.A05G135300	15.8089	13.0526	9	14.8545	12.4576	7.79957	22.3409	20.4792
Gohir.A05G135600	16.5576	10.0503	4.56487	80.8781	29.8966	5.25725	135.272	105.54
Gohir.A05G149700	11.3473	13.6841	7.06502	13.748	12.8447	8.04177	27.8199	30.6472
Gohir.A05G152400	13.6436	42.3124	1.85963	46.4753	67.6239	6.2222	99.8045	158.68
Gohir.A05G153500	41.5523	44.8276	23.9479	60.114	48.388	21.3964	109.674	91.1788
Gohir.A05G169800	9.94949	24.9199	0.677361	8.70588	25.5572	1.67933	23.447	46.0866
Gohir.A05G171900	20.9394	13.2448	3.69688	13.8307	13.2423	3.14831	24.0967	25.6023
Gohir.A05G180100	0.169085	1.64118	0.140717	5.84588	9.88872	0.624533	14.9089	35.1292
Gohir.A05G204500	2.81008	2.75309	0.373201	2.63856	3.98053	0.613298	8.2157	22.3127
Gohir.A05G225400	0.926957	0.267792	0.108332	26.6896	7.97075	1.95469	63.6323	44.2366
Gohir.A05G227300	60.4595	93.2482	78.3141	122.172	112.422	95.1362	197.944	256.307
Gohir.A05G231800	0.063953	1.39286	0	4.05286	4.04688	0.524116	10.5559	10.3863
Gohir.A05G244000	6.5406	9.15821	5.83699	6.82707	8.20806	5.78435	11.6731	14.3806
Gohir.A05G248400	1.51941	2.87043	0.879874	3.46506	8.03103	1.24533	8.46729	22.822
Gohir.A05G251000	1.83049	5.14156	0.0815903	12.0068	12.5969	1.44173	21.7609	29.4639
Gohir.A05G252200	28.227	26.0235	7.83192	103.836	51.7542	13.1938	199.322	95.8482
Gohir.A05G255000	6.55084	10.2554	4.38016	36.9847	37.7273	5.06053	83.0526	104.077
Gohir.A05G266700	5.93922	6.29492	3.78424	7.35292	4.32105	2.85675	11.5778	12.3827
Gohir.A05G270800	229.486	194.427	108.759	244.343	181.032	101.658	367.599	336.087
Gohir.A05G290700	0.362461	2.29238	0	3.91716	6.73534	0.369615	13.4103	11.9435
Gohir.A05G292900	5.5827	3.50115	2.13331	5.30536	4.34456	1.69464	8.21092	9.81591
Gohir.A05G304200	3.69846	15.5226	8.68697	13.5189	17.221	6.42314	38.4018	50.9072
Gohir.A05G330500	0.673195	1.7857	0.076926	3.53486	3.17784	0.632652	10.0949	11.4139
Gohir.A05G331000	8.31452	10.3742	0.0504695	5.10236	4.82346	0.473859	10.6409	8.11805
Gohir.A05G333900	25.7417	11.4102	3.50557	66.3619	22.0572	5.43174	133.362	93.3651
Gohir.A05G359100	3.01923	5.33066	5.66228	6.93713	8.71287	3.25174	12.5955	28.7816
Gohir.A05G359200	2.8297	6.41615	5.69853	6.43214	8.35256	5.25183	13.594	24.3577
Gohir.A05G364900	3.79521	4.28018	0.742359	6.31973	4.13893	2.11407	12.2287	6.51185
Gohir.A05G367100	5.44585	4.01449	0.742247	5.41169	4.5568	1.33322	13.0188	7.41155
Gohir.A05G370400	1.82318	2.75853	2.18886	6.46901	3.26197	2.39868	10.0279	5.82801
Gohir.A05G374700	16.7548	20.2399	5.75424	9.1791	19.1254	5.206	20.8377	36.1604
Gohir.A05G384400	14.5696	14.1436	0.570389	14.2524	9.67366	1.26019	23.3207	20.0324
Gohir.A05G407000	2.83278	3.68494	2.93317	10.2203	6.39141	2.33624	22.883	18.5161
Gohir.A05G407900	4.68691	10.9149	0.374158	98.1235	36.5063	6.66771	204.442	157.125
Gohir.A05G414600	3.01268	8.69224	1.90359	11.5832	9.01346	2.7131	20.55	29.356
Gohir.A05G415300	1.2935	2.15937	0.0034695	5.28054	4.20992	0.689263	11.6227	11.4694
Gohir.A06G020400	26.4322	28.6347	12.8987	20.3581	20.3705	11.2874	31.9376	39.954
Gohir.A06G023200	21.7278	22.07	17.7187	44.0692	42.7253	14.1957	102.232	80.617
Gohir.A06G032644	5.56384	11.2271	0.417686	19.4827	14.9238	1.876	39.2144	41.5285
Gohir.A06G035100	22.337	11.4666	4.98982	38.7445	16.9672	10.5414	78.6516	42.2487
Gohir.A06G049200	0.78776	7.39213	0.0503345	3.68537	2.80112	0.659979	8.60563	16.5169
Gohir.A06G053200	4.22947	5.44919	2.5305	2.1925	5.30903	1.92774	5.02986	10.8107
Gohir.A06G053700	1.90246	3.27511	2.69014	4.69967	4.04045	2.98629	9.40746	17.1728
Gohir.A06G056700	2.96742	3.70002	4.99754	3.34611	3.95216	3.38053	10.5813	7.01344
Gohir.A06G059300	0.22741	3.81411	1.21152	7.28559	5.52525	1.46549	15.6319	21.8688
Gohir.A06G070400	0.418762	1.91762	0	2.42423	7.74005	0.254181	9.11906	19.0577
Gohir.A06G073500	4.87537	9.94546	3.28929	15.452	8.81819	4.78738	28.8132	23.9795
Gohir.A06G080200	13.8811	13.8707	2.90838	31.173	16.546	4.88349	63.4598	41.1823
Gohir.A06G084600	8.31827	13.9103	2.56776	12.1794	10.9865	3.09217	22.2138	26.4641
Gohir.A06G085400	1.59116	1.66343	1.9002	3.79824	2.85783	2.04903	8.19121	7.16519
Gohir.A06G093700	21.9317	32.3475	0.81918	24.0507	27.0249	3.17785	46.8145	61.0782
Gohir.A06G094100	8.84658	8.82986	6.79805	7.86468	8.54143	5.45016	11.827	13.9722
Gohir.A06G095100	55.6017	73.3666	33.0579	59.6226	71.1887	31.6444	105.282	110.616
Gohir.A06G098212	15.4989	20.1441	0.989217	35.7076	22.8977	4.54145	66.5941	60.998
Gohir.A06G116000	9.98084	8.26043	4.76075	14.0087	6.27279	3.93587	23.1998	13.6483
Gohir.A06G123900	118.612	128.886	1.77805	146.816	133.778	12.6889	255.38	220.334
Gohir.A06G133200	34.319	36.2661	15.6767	55.5948	44.1181	22.4458	93.4506	92.7543
Gohir.A06G152300	0.6562	3.3567	0.151556	20.4564	16.6038	1.92387	44.5613	71.4186
Gohir.A06G158500	0.188449	0.61325	0.149947	3.05347	1.88797	0.211505	7.26302	5.32688
Gohir.A06G158600	0.507578	0.876753	0.15879	6.50988	1.52814	0.552705	12.6768	10.6279
Gohir.A06G177600	0.260449	5.47696	0.151107	34.7625	11.1187	1.6238	65.3822	44.605
Gohir.A06G179500	179.83	171.387	69.1517	181.96	156.064	91.0999	306.598	278.673
Gohir.A06G189900	22.8389	28.9852	17.4551	18.3671	22.1212	12.3928	27.6083	36.5564
Gohir.A06G190300	273.224	213.452	97.2414	231.742	231.077	123.812	459.113	389.644
Gohir.A06G192900	6.7664	24.925	2.15413	24.1758	18.3482	3.74313	40.1365	41.0876
Gohir.A07G003700	0.297016	2.38081	0.163372	18.5716	11.6065	1.29079	38.8763	38.2863
Gohir.A07G009300	0.677474	8.41632	0.0950116	14.3562	20.4194	2.06872	33.8832	96.9899
Gohir.A07G010100	23.837	11.8779	8.85032	23.5408	21.9611	9.19491	41.115	47.2728
Gohir.A07G013600	0.608648	1.96419	0.131478	2.94395	1.82261	0.365702	5.83777	8.35803
Gohir.A07G030100	10.4183	13.7279	8.90863	28.1162	18.1359	9.8577	43.3355	46.5487
Gohir.A07G037650	0.73123	1.03662	0	9.45783	5.36497	0.502001	24.1137	12.7747
Gohir.A07G076900	2.97994	2.62784	0	9.4861	1.97837	0.61385	25.1719	5.52672
Gohir.A07G084400	444.469	475.308	283.146	346.557	410.38	238.538	534.381	633.879
Gohir.A07G088400	1.83942	2.81908	1.5158	3.75058	4.85544	2.42091	7.35205	15.0488
Gohir.A07G101000	6.06109	9.66446	6.04843	7.03615	8.54631	5.26178	11.8238	18.8054
Gohir.A07G112000	11.3613	53.9798	0.627682	48.3025	86.4832	13.4196	153.386	238.323
Gohir.A07G116300	13.4787	24.6258	10.5572	26.6621	32.5403	14.1046	44.7259	51.7402
Gohir.A07G118000	6.47081	8.73897	7.11219	7.38236	10.2864	7.19453	16.8243	17.56
Gohir.A07G140600	5.21779	6.30011	3.10215	14.238	7.00924	4.08768	22.6899	13.2667
Gohir.A07G142500	328.851	190.516	102.001	362.779	177.751	114.04	691.375	389.091
Gohir.A07G146300	12.6806	17.6424	9.51437	25.1091	25.3572	13.2116	40.4974	61.5288
Gohir.A07G147800	14.2218	11.8586	8.53467	10.4656	9.80515	6.48307	20.085	20.0971
Gohir.A07G152200	3.70249	4.98217	3.26452	9.20839	12.7181	3.39741	21.1426	26.1811
Gohir.A07G156500	106.741	155.811	58.0916	85.9527	131.436	48.5844	133.15	204.107
Gohir.A07G157700	202.996	159.236	99.6882	189.558	157.691	88.7752	296.442	287.002
Gohir.A07G158400	2.19081	7.06341	3.42596	3.33511	5.51586	2.91685	6.39184	9.5751
Gohir.A07G161200	0.130755	2.72719	0.086633	6.28589	10.4305	0.641374	10.4973	37.7364
Gohir.A07G176400	0.85699	2.05348	1.36509	5.39288	2.09613	2.08793	10.755	9.0981
Gohir.A07G177000	14.5918	16.6644	8.96138	21.82	22.6106	13.439	40.023	39.0606
Gohir.A07G199800	7.61026	14.8081	6.28453	19.8948	15.836	4.21666	30.7895	36.4455
Gohir.A07G231100	46.977	18.559	16.1395	39.9892	27.3416	12.2568	68.0293	60.5587
Gohir.A08G005600	60.6135	40.2212	43.9582	84.035	61.7103	35.209	150.139	104.676
Gohir.A08G012700	55.8994	54.3648	24.8697	66.468	61.2957	33.74	110.856	129.439
Gohir.A08G027900	120.255	132.159	63.5339	156.925	143.68	84.0156	295.986	270.739
Gohir.A08G031100	1.76485	0.666813	0.0350876	2.23502	1.68941	0.485262	5.35204	6.00882
Gohir.A08G035000	357.765	350.219	213.219	388.507	313.907	247.971	622.63	562.603
Gohir.A08G039601	175.582	262.661	87.812	170.411	202.031	88.1408	271.555	307.038
Gohir.A08G047500	58.1215	39.1118	28.4369	40.8539	33.7638	23.0263	67.4364	61.6951
Gohir.A08G050300	10.0663	12.5591	3.118	22.7245	13.03	3.94463	45.6496	29.4173
Gohir.A08G056200	14.7889	11.0273	0.335853	9.47092	5.31167	1.69782	16.2142	15.2321
Gohir.A08G056300	232.298	184.16	107.354	240.15	151.447	105.477	399.162	258.299
Gohir.A08G064800	2.16504	4.7713	1.99418	5.10468	5.33554	3.15468	10.1768	17.5607
Gohir.A08G079600	107.546	76.3238	65.356	169.095	134.143	52.6369	326.008	387.986
Gohir.A08G085200	14.8074	17.4645	5.95054	17.108	14.9733	8.58699	28.455	22.82
Gohir.A08G098500	96.611	44.9415	72.3563	227.613	70.3536	64.2116	486.664	183.609
Gohir.A08G107900	207.094	184.599	92.8919	192.895	185.844	89.4	363.429	283.144
Gohir.A08G111680	8.57179	8.46799	4.33291	16.5822	26.6354	5.60459	24.9356	73.9206
Gohir.A08G118200	3.53112	3.84993	1.13022	7.33774	4.59303	2.07777	15.7008	14.12
Gohir.A08G118600	48.4566	32.0292	45.1647	85.6358	47.8498	51.4832	130.582	119.257
Gohir.A08G151600	0.194586	2.43285	0.0690445	1.99893	2.73986	0.460547	5.50831	5.35855
Gohir.A08G154400	10.5644	5.36946	8.08709	15.6592	14.2148	9.41756	31.723	22.1511
Gohir.A08G165850	292.025	171.708	22.6913	138.263	97.818	19.6856	265.985	154.913
Gohir.A08G185600	3.9814	4.19956	0.891753	9.63831	4.48394	1.26234	16.5882	10.539
Gohir.A08G193100	132.762	96.862	67.0229	120.385	92.5632	67.6321	220.637	185.368
Gohir.A08G193800	39.6751	325.69	56.7728	392.826	580.737	78.0343	612.91	1071.24
Gohir.A08G217900	79.2424	38.4993	1.59766	58.6492	54.2193	8.73647	147.216	150.484
Gohir.A08G221000	2.97439	1.03652	4.08699	15.5449	9.31939	6.93935	37.6993	45.9854
Gohir.A08G227600	2.89459	18.5267	1.32509	34.1871	52.6281	5.29829	76.3061	177.737
Gohir.A08G232000	6.29096	11.092	4.02257	16.7786	24.1274	6.31461	34.3835	39.1367
Gohir.A08G235600	15.9262	46.5046	0.0750496	66.1672	40.0419	4.16942	134.665	115.966
Gohir.A08G235700	8.21269	15.2813	0	15.9128	16.5571	1.64229	29.2013	37.8796
Gohir.A08G242800	7.34926	5.9927	5.04249	10.2608	3.25644	5.44676	17.3891	14.244
Gohir.A08G245800	2.21753	7.65828	2.50279	4.49097	5.09295	1.77567	8.705	8.68897
Gohir.A08G248000	0.283467	2.21565	0.268103	1.97405	6.28252	0.379414	6.94876	16.1731
Gohir.A08G248100	1.95148	5.77018	1.02831	21.4338	21.4439	3.17912	49.9905	75.1911
Gohir.A08G248700	6.22086	3.17267	3.71983	3.99673	3.63497	2.68525	7.62362	10.4826
Gohir.A09G018000	304.405	192.742	153.839	263.317	204.37	141.024	421.221	316.492
Gohir.A09G019300	0.220975	0.126923	0.0364015	4.11611	2.8039	0.615161	13.1716	18.0994
Gohir.A09G030400	65.2538	109.152	16.3081	132.518	139.502	22.3207	303.657	338.846
Gohir.A09G044600	80.0857	74.583	83.3227	121.018	131.341	76.1173	191.191	197.451
Gohir.A09G048500	158.901	164.331	102.496	159.306	156.381	92.7626	258.669	266.418
Gohir.A09G052100	53.1979	52.8653	2.39974	55.4406	57.0309	10.592	89.2838	103.5
Gohir.A09G057800	83.4227	81.9171	84.0521	128.199	129.772	103.859	243.601	309.639
Gohir.A09G074800	185.621	222.186	88.2897	215.165	212.158	100.764	367.231	332.904
Gohir.A09G077600	91.7505	60.6457	26.6742	86.2696	62.3471	38.0527	156.559	124.188
Gohir.A09G094500	5.62376	11.5025	0.82694	5.39783	8.40624	1.51536	12.0682	20.8524
Gohir.A09G097500	23.9664	57.7212	0.310943	66.5285	28.7199	8.17052	110.799	97.124
Gohir.A09G097900	1.47177	8.00463	3.94768	2.52577	7.33962	2.83039	8.5088	15.9493
Gohir.A09G104500	25.8236	15.4938	10.1885	19.0519	12.7451	10.9007	29.1593	25.6142
Gohir.A09G112750	9.17621	3.66927	2.28208	8.43074	4.01802	2.16671	21.5441	14.7866
Gohir.A09G112825	36.1386	19.3992	7.13719	21.417	11.6451	5.91636	43.0832	41.7087
Gohir.A09G114500	4.38877	8.55024	1.26255	10.9445	8.18007	2.19466	20.8936	16.4705
Gohir.A09G121200	7.01265	9.35115	3.36768	12.9632	11.618	3.83562	24.1429	27.766
Gohir.A09G122500	88.2328	179.111	0.558395	208.137	242.756	22.598	431.383	641.747
Gohir.A09G145700	17.4123	31.145	11.8041	26.5053	23.8729	12.54	40.1974	42.3691
Gohir.A09G146300	8.49742	11.5466	5.40193	10.2626	7.59385	5.74951	15.6085	16.8854
Gohir.A09G148700	101.693	82.8599	84.3378	172.999	127.936	110.973	352.966	307.284
Gohir.A09G150600	5.25281	4.63095	3.75549	5.44313	7.23667	4.21174	9.57832	13.3748
Gohir.A09G157800	105.625	155.817	8.31672	196.798	172.298	23.9366	442.455	661.88
Gohir.A09G163300	8.75563	9.5542	2.11753	13.0601	7.60719	2.92963	21.7181	21.2705
Gohir.A09G204900	119.758	93.1623	64.3822	114.96	96.1915	63.8105	175.057	151.677
Gohir.A09G228900	131.953	104.085	37.88	116.02	89.3158	53.2721	191.636	148.302
Gohir.A09G229033	81.6482	90.3375	5.1448	52.8212	46.6302	8.18224	103.626	78.8498
Gohir.A09G231900	5.5307	3.16534	4.25227	6.79868	6.81592	4.99661	10.4269	11.6891
Gohir.A09G232500	2.61238	5.57758	1.2254	12.2032	6.6579	2.65694	25.5296	14.7316
Gohir.A09G233100	44.7015	55.7949	56.6007	78.4444	87.9861	52.7025	181.12	205.234
Gohir.A09G235400	17.2527	17.0218	12.9446	19.3056	14.1275	9.60374	30.8088	25.7585
Gohir.A09G246400	12.6228	19.637	11.8787	15.912	23.5584	9.26086	24.3389	37.1025
Gohir.A09G246500	189.578	156.114	83.6675	138.297	150.604	68.7664	251.375	279.537
Gohir.A09G248200	149.143	79.5721	50.6801	141.964	153.38	55.7754	219.959	287.76
Gohir.A10G032900	57.1955	54.904	9.96591	45.8751	49.9875	8.07009	71.2131	102.591
Gohir.A10G036400	1.31808	1.60862	0.00534635	8.24535	4.92678	0.570976	13.9646	23.175
Gohir.A10G039900	169.673	136.786	83.1685	137.286	111.707	90.061	243.367	207.644
Gohir.A10G058200	28.3119	17.0491	10.0985	31.5509	15.5094	10.7027	59.5695	30.347
Gohir.A10G058300	145.74	74.0418	35.396	158.561	71.3101	40.65	249.001	148.233
Gohir.A10G064500	61.5052	31.104	20.4106	84.4971	47.6153	12.5967	170.69	150.387
Gohir.A10G071100	45.5289	82.6596	24.0444	52.0498	76.4271	34.1427	83.9708	128.041
Gohir.A10G076700	23.0883	24.2433	17.8471	27.3749	24.9986	19.6526	50.4115	42.076
Gohir.A10G101660	1.56327	3.22945	1.17894	4.57759	3.56309	2.0194	10.0378	8.6906
Gohir.A10G101770	42.382	75.8756	0.0616455	49.1073	47.6858	5.09674	87.2479	97.1577
Gohir.A10G123400	158.546	75.8169	47.4184	150.036	79.8859	54.7195	246.939	136.559
Gohir.A10G127200	91.7065	104.593	71.903	102.549	178.46	73.1579	160.131	541.144
Gohir.A10G130200	3.50634	3.64799	0.764285	7.79997	4.44609	2.58656	14.2144	23.9358
Gohir.A10G136400	7.55978	5.65403	4.71165	7.80047	6.11167	4.95514	12.5453	10.2299
Gohir.A10G143000	2.59674	5.65944	0	4.82792	6.04301	0.508508	10.2116	10.7042
Gohir.A10G145400	229.524	119.623	103.042	187.031	96.9275	87.8461	282.185	208.353
Gohir.A10G147300	6.80284	97.1295	1.08651	115.279	223.299	20.1563	252.608	737.465
Gohir.A10G147900	645.597	351.103	164.319	505.43	323.688	109.059	793.054	496.752
Gohir.A10G150100	3802.72	2776.47	1456.68	3967.76	2426.64	1119.77	6128.77	4158.35
Gohir.A10G165600	13.077	21.3448	10.4859	13.6441	16.5284	10.3476	24.1081	37.1536
Gohir.A10G218500	72.7622	95.4361	21.7585	159.213	112.643	38.1874	286.644	269.622
Gohir.A10G226200	1.69327	2.41918	1.88209	10.0001	4.07695	3.77963	16.311	16.3815
Gohir.A10G239600	1.47077	4.01774	0.840051	6.72488	7.44853	1.0637	16.0022	12.1431
Gohir.A11G001800	6.66864	12.2017	2.81503	15.9616	10.8828	5.84661	38.495	24.5643
Gohir.A11G006400	23.5892	22.2375	6.16826	44.3871	32.1053	12.2435	76.7942	68.9189
Gohir.A11G007800	207.552	219.019	66.802	165.785	176.839	83.301	309.973	306.322
Gohir.A11G011400	45.6874	108.951	14.7341	135.547	129.023	21.0084	291.13	373.218
Gohir.A11G024700	11.3062	14.8073	14.6472	22.2932	24.8577	14.5389	48.9395	48.102
Gohir.A11G025100	6.16633	6.43554	3.74474	9.99337	5.87952	5.04174	22.2026	19.4045
Gohir.A11G030701	1.08763	3.79091	0.734378	4.92455	4.82226	1.77231	12.5541	13.8292
Gohir.A11G041600	17.8197	25.4126	13.2978	38.4817	27.4829	19.9674	62.8296	44.1313
Gohir.A11G043000	6.16296	12.7221	8.04396	11.6484	14.5552	6.39069	20.6374	26.7081
Gohir.A11G053100	179.799	314.995	81.5356	190.565	307.063	96.8089	336.805	470.776
Gohir.A11G059500	22.0206	40.15	0.0335427	28.0526	37.1083	3.06182	47.0423	73.6414
Gohir.A11G078300	0.498882	0.490509	0.0633652	1.99311	0.827367	0.114617	5.54576	5.70007
Gohir.A11G097600	5.53801	6.70075	1.11134	5.71599	4.02013	2.96691	10.8751	7.28493
Gohir.A11G102100	0.307721	0.22408	0.053324	3.666	2.22443	0.220311	10.9276	6.08902
Gohir.A11G110500	12.9364	10.1758	6.85418	10.4485	12.8819	7.23933	15.7311	29.5205
Gohir.A11G110600	16.799	10.9642	9.3275	13.1299	16.6103	9.29805	22.2877	31.2694
Gohir.A11G114400	223.61	223.625	98.3908	242.69	193.025	106.89	374.858	309.906
Gohir.A11G126200	1.68297	1.32572	1.17893	10.3246	5.22849	1.9231	15.4906	16.1812
Gohir.A11G131600	13.3235	14.4065	6.02133	19.4975	14.5534	9.94311	30.4168	28.1158
Gohir.A11G167400	12.1322	19.0301	6.08749	37.7375	22.5575	8.37246	72.9207	64.3234
Gohir.A11G173900	6.48369	3.26794	5.40477	8.43571	6.45147	2.87367	13.9752	13.3005
Gohir.A11G175300	185.652	134.485	101.863	167.488	107.089	47.5602	256.284	222.459
Gohir.A11G176400	284.406	247.431	121.668	287.411	235.594	137.471	471.781	391.654
Gohir.A11G176600	14.8362	26.1542	8.98198	20.3819	28.3676	14.6263	32.7011	46.7852
Gohir.A11G187700	2.45519	15.5278	0.750485	18.8691	7.86677	1.42077	39.2812	17.6847
Gohir.A11G187900	1.42974	8.97044	0.607155	8.83002	6.31877	0.924682	14.6524	23.4071
Gohir.A11G192500	4.78672	5.45898	2.08891	12.7612	5.25643	3.75303	22.1019	14.6936
Gohir.A11G206700	95.317	119.45	13.8232	96.1702	103.921	25.9511	167.333	256.14
Gohir.A11G208300	2.33518	21.0283	0	22.3117	13.7151	1.94626	73.8658	30.3071
Gohir.A11G208901	47.2438	31.9247	14.1655	33.1052	22.6953	14.648	55.691	55.4821
Gohir.A11G209500	1.94929	12.6931	0.543972	7.83911	10.7104	1.63098	14.2241	50.4121
Gohir.A11G214100	2.30218	4.53104	0.223656	12.3648	7.15961	1.93738	23.2739	19.6226
Gohir.A11G268600	111.153	90.2987	16.9064	143.414	75.7502	36.2431	263.327	162.463
Gohir.A11G314000	129.106	72.4286	40.7336	101.261	70.7381	42.743	165.659	129.279
Gohir.A11G325300	97.0494	71.7495	36.3928	87.6769	61.6858	46.4719	133.935	111.454
Gohir.A12G006500	91.5982	112.195	52.2878	73.5079	93.3239	40.8882	115.478	140.221
Gohir.A12G010100	50.7803	180.318	63.0626	131.583	232.521	91.2259	213.531	369.505
Gohir.A12G046500	34.7137	38.3344	19.8226	50.101	51.8539	25.7773	108.153	128.873
Gohir.A12G085900	17.3868	14.8509	11.7035	19.3407	20.8225	12.7266	30.7213	34.5639
Gohir.A12G095900	0.427248	0.269163	0.0733175	3.79799	2.17285	1.62057	9.68623	9.91494
Gohir.A12G106400	5.6525	7.63225	7.61931	59.0669	17.3133	8.26835	134.877	103.838
Gohir.A12G129500	3.40709	3.78308	3.23271	4.26558	4.06479	3.00921	7.86897	8.09318
Gohir.A12G139700	5.59451	5.37864	3.39897	9.35515	6.12242	3.57649	18.9678	17.0422
Gohir.A12G186800	7.42347	22.9901	4.26084	6.92269	20.211	3.88929	17.049	34.0657
Gohir.A12G191200	220.802	123.388	104.6	159.608	111.73	74.2218	248.115	187.932
Gohir.A12G194700	3.77018	3.97807	1.98622	4.04673	5.18712	2.37268	7.42629	9.72336
Gohir.A12G194900	2.57921	5.97985	3.05199	6.17971	6.929	4.90412	11.7761	15.9464
Gohir.A12G196900	2.1704	3.20364	1.45116	2.43651	3.3489	2.14773	5.28669	11.2678
Gohir.A12G199100	16.1917	28.3056	14.4032	63.5849	39.2081	16.4396	115.473	141.232
Gohir.A12G224100	22.528	15.7448	9.87224	21.3472	10.641	11.3275	32.9504	27.5663
Gohir.A12G226800	0.212168	2.01297	0.251145	6.25542	3.16343	1.20095	12.6891	19.2118
Gohir.A12G238300	3.55241	4.20024	0.131927	9.07517	2.22363	0.530802	19.5875	11.3178
Gohir.A12G249600	10.2257	11.7684	11.6109	15.4034	13.8316	6.76914	27.8936	32.8274
Gohir.A12G252200	1.99263	3.87866	4.10604	4.88338	4.27008	2.85006	9.60518	12.4331
Gohir.A12G263000	0.617778	1.67105	0.164729	3.05539	2.13525	0.601832	8.31541	6.372
Gohir.A12G265500	118.792	77.078	42.39	231.131	170.844	57.3192	384.781	487.738
Gohir.A12G269800	1.61802	1.8547	0	8.36309	1.94475	0.600632	18.858	9.89158
Gohir.A12G272100	5.91319	12.0018	0.054694	20.7107	12.6814	1.81767	48.66	44.3755
Gohir.A13G010100	3.07982	9.06678	2.10716	6.41113	10.0965	4.62366	13.5195	26.7039
Gohir.A13G012200	9.73817	7.85816	8.46908	19.8045	16.1097	14.2902	41.4518	39.6517
Gohir.A13G044900	6.7187	21.4794	0.0736495	72.8602	41.0863	4.19561	120.783	111.234
Gohir.A13G049200	17.1197	9.27138	21.0039	20.8378	10.6286	8.20449	38.5262	26.6158
Gohir.A13G060800	21.581	23.4865	14.582	32.1487	27.4897	13.2645	56.7541	53.2906
Gohir.A13G084300	9.57423	5.72387	4.73526	7.17162	6.22921	3.55344	11.3819	11.5398
Gohir.A13G085200	59.5756	56.6549	31.725	78.18	73.086	39.0248	133.988	110.588
Gohir.A13G086525	23.5192	39.0964	1.79312	17.0282	31.1966	2.36931	33.3474	76.7938
Gohir.A13G086570	13.7467	17.5805	4.77418	17.2683	13.5732	10.2728	30.1924	26.0491
Gohir.A13G096200	1.46404	2.53202	0.0413254	3.71807	2.7188	2.47047	8.11444	13.3552
Gohir.A13G099100	73.0863	139.752	1.54679	92.6437	114.601	12.6615	197.154	323.903
Gohir.A13G099400	16.0256	20.8865	17.7053	22.6745	18.7313	11.2346	40.5104	37.6367
Gohir.A13G101900	15.6889	35.3019	17.7359	43.5199	40.99	22.5981	85.8157	71.2967
Gohir.A13G105100	249.716	176.607	73.3457	222.97	169.713	79.9596	339.948	284.255
Gohir.A13G107700	9.30862	8.84071	5.82738	19.3738	11.3099	8.24861	30.5469	21.9029
Gohir.A13G111900	36.7839	39.8948	19.6904	76.9745	57.9436	22.0055	122.905	170.628
Gohir.A13G133000	10.6909	19.4181	4.43701	25.6208	20.4963	7.10213	42.5241	44.6908
Gohir.A13G145500	22.7179	109.849	0.933562	26.1083	85.4823	6.71441	62.5369	165.881
Gohir.A13G146300	11.6569	9.89446	3.76991	10.5568	5.9235	5.52292	16.9247	14.4625
Gohir.A13G148000	0.422905	1.20284	0.0557366	3.19059	2.40136	0.573859	7.80738	11.2914
Gohir.A13G163600	0.30035	4.06147	0.688585	5.11453	6.989	0.757915	13.1198	11.0347
Gohir.A13G166800	6.12663	8.61139	3.2467	9.44457	8.97055	6.11545	16.5058	15.4551
Gohir.A13G171700	5.03165	16.4713	2.15736	16.2206	14.3265	5.35067	25.7381	30.8749
Gohir.A13G174820	237.531	207.243	101.908	201.703	173.469	117.454	323.941	282.499
Gohir.A13G177500	3286.03	1203.47	525.732	7142.74	2321.84	871.369	12636.6	5466.73
Gohir.A13G179500	15.8846	21.7607	11.7355	19.9081	20.098	15.0167	31.3505	42.9616
Gohir.A13G182800	6.51889	17.0609	4.13147	22.7024	18.9499	6.13527	63.7346	62.2526
Gohir.A13G191400	2.22889	3.2116	0.447415	7.3481	1.44486	0.356372	15.5307	10.7856
Gohir.A13G194900	3.7906	9.51393	3.51266	10.0896	8.53515	4.4706	16.076	15.1328
Gohir.A13G197300	0.802128	2.4483	0	10.2472	5.42362	0.843842	23.6783	28.0848
Gohir.A13G207500	11.0534	21.6056	0.763906	22.7956	25.5551	2.53023	44.3091	86.9887
Gohir.A13G210100	9.68151	6.5553	8.92625	9.30852	6.87474	6.54187	14.8011	15.9055
Gohir.A13G217000	10.1318	9.96895	5.40998	15.0785	14.7253	7.49722	23.9078	29.4846
Gohir.A13G220200	278.871	217.841	148.399	234.038	201.954	149.245	351.268	344.177
Gohir.A13G220700	10.406	6.85428	7.5007	12.9078	16.5004	8.10732	25.1656	67.6784
Gohir.A13G221300	110.573	131.091	32.2141	153.36	141.247	36.4484	237.837	263.27
Gohir.A13G230500	88.197	70.6529	23.263	83.7288	52.488	33.8626	157.425	95.2014
Gohir.A13G233200	80.2351	64.3262	45.7429	98.0879	65.1815	41.6401	154.148	110.977
Gohir.A13G234300	4.36081	4.59607	3.44022	7.92949	7.41872	3.43689	13.8432	14.8773
Gohir.D01G020300	6.08108	6.54718	4.80191	9.1565	4.98336	3.25495	13.943	11.6491
Gohir.D01G027300	112.579	97.8966	69.0192	99.3374	104.167	65.5773	163.153	203.156
Gohir.D01G033700	0.856735	0.0722345	0.402158	0.282059	0.0512675	0.299023	7.57841	8.76759
Gohir.D01G037800	11.0891	11.6388	7.26109	17.1114	13.8291	7.39503	27.8274	35.4004
Gohir.D01G044100	17.8726	26.7581	13.5434	27.4855	26.265	15.5413	43.7799	52.7253
Gohir.D01G045300	0.72769	1.00494	0.0882005	1.34815	1.28205	1.44584	5.26138	6.27764
Gohir.D01G058300	9.81102	11.2948	9.44593	31.1041	17.2744	9.98014	91.9846	74.0476
Gohir.D01G063200	0.956896	1.77501	0.120314	2.67815	1.66017	0.78707	5.34627	7.06417
Gohir.D01G070100	3.05481	10.4854	0.276996	17.298	13.3094	1.54914	33.1222	26.4462
Gohir.D01G072900	3.0495	6.62136	2.74223	4.53984	5.57428	2.97641	11.929	10.7542
Gohir.D01G098000	1.2053	1.16374	0.346327	6.06597	2.99205	1.44396	14.2974	6.17094
Gohir.D01G118400	0.617159	0	0.0936645	23.7927	19.4742	1.7397	42.8865	72.0087
Gohir.D01G123300	342.887	354.241	197.472	299.041	350.059	187.537	475.97	541.615
Gohir.D01G144600	2.12431	5.18318	0.999107	12.825	6.8277	4.82531	24.0687	30.3413
Gohir.D01G153200	97.7204	80.2541	63.7711	89.5962	78.591	63.3328	134.812	133.898
Gohir.D01G154500	6.53877	9.84752	4.62439	10.7462	8.94196	5.58132	17.2874	18.8564
Gohir.D01G184400	1.03021	1.87563	0.922025	2.47027	2.82074	0.442789	6.72454	18.3461
Gohir.D02G001300	0.0420464	0.928351	0.0106421	2.38944	1.25845	0.280299	5.59167	7.7904
Gohir.D02G018800	2.54133	3.87593	2.14913	4.93946	4.8136	2.87201	8.83077	9.07367
Gohir.D02G019800	4.71465	36.7398	4.9501	52.1818	97.6737	9.5406	104.654	256.44
Gohir.D02G046200	252.893	176.013	94.2061	263.195	167.505	111.644	443.719	320.177
Gohir.D02G046750	5.23904	5.40812	0.0923635	12.2413	31.5298	2.48266	34.6163	93.0998
Gohir.D02G094200	13.0847	11.3802	8.15155	12.9239	8.36217	9.3935	27.7024	18.888
Gohir.D02G099100	2.43871	2.94248	2.41046	3.82211	3.18697	2.56777	9.26813	7.88019
Gohir.D02G119900	37.6078	26.9826	6.78535	36.1183	24.702	6.19496	56.0622	54.852
Gohir.D02G143200	3.78402	7.26638	1.39391	21.6513	7.66365	2.10502	58.9532	28.1768
Gohir.D02G145300	0.48687	0.464315	0.955924	9.02886	2.29371	1.19163	15.7444	10.1291
Gohir.D02G165100	2.67699	3.8876	2.90448	4.78113	2.72226	2.72717	8.1424	8.74855
Gohir.D02G182200	16.3876	26.3673	26.4485	91.3988	65.284	65.1157	194.859	151.105
Gohir.D02G200800	3.94604	3.52778	2.61934	18.1665	11.6317	3.0064	35.5911	28.3264
Gohir.D02G203199	4.46482	6.93619	0.342151	39.4471	24.8905	2.31906	78.5759	68.9106
Gohir.D02G206100	0.697438	2.89122	0.125962	16.074	14.2635	2.81882	37.2328	115.727
Gohir.D02G215400	2.25721	4.75152	1.7207	8.95566	5.04213	1.40982	21.6897	21.573
Gohir.D02G216100	0.458337	2.46266	0.239736	6.51294	5.97828	0.859994	14.8522	13.11
Gohir.D02G219800	10.0041	7.67471	7.48378	14.0197	11.1244	7.85716	26.7854	23.308
Gohir.D02G238800	28.9916	21.1234	14.7852	25.0087	24.7163	14.7225	44.5172	37.5181
Gohir.D03G014700	15.3074	7.09065	4.0905	22.5644	9.15423	5.49402	45.5727	18.1554
Gohir.D03G028900	1.36343	1.89923	1.61244	2.78449	2.72811	2.09447	5.79601	8.79377
Gohir.D03G040000	297.966	227.975	128.297	223.851	190.216	126.632	345.25	324.398
Gohir.D03G052850	4.61684	14.2324	1.09166	5.88628	15.0691	2.15421	12.7149	29.0924
Gohir.D03G053400	12.5922	8.09594	1.17881	17.7779	9.26544	2.28174	29.7399	34.2511
Gohir.D03G055300	22.7945	37.8452	4.11376	24.5225	39.6135	4.09844	58.7285	89.6352
Gohir.D03G060606	34.5988	47.1918	29.8703	49.7889	42.9644	30.295	75.153	72.4972
Gohir.D03G082700	0.49132	2.22931	0.395336	6.87648	3.42606	2.4453	11.7957	8.82354
Gohir.D03G088900	227.196	248.177	123.612	188.548	212.857	120.147	294.378	343.36
Gohir.D03G094800	7.71852	9.15021	0.182852	15.8203	13.22	1.65312	33.0181	35.5851
Gohir.D03G099700	5.17089	7.35451	4.05187	7.35039	5.24556	6.43475	12.9588	16.437
Gohir.D03G102800	0.495484	0.165045	0	35.0605	8.16344	2.47668	111.686	101.664
Gohir.D03G125100	82.5436	72.8278	20.5326	73.5993	84.0804	28.7371	153.025	238.463
Gohir.D03G125500	20.2819	21.3653	11.0903	44.0662	33.1712	16.0369	92.8736	70.0477
Gohir.D03G130100	289.493	249.637	139.391	264.181	202.886	131.293	400.1	345.596
Gohir.D03G130600	88.6335	79.2067	50.7089	87.8075	59.3851	43.8006	145.759	89.6564
Gohir.D03G136300	2.57386	3.65201	2.35159	5.88093	3.80722	2.53387	10.2565	15.5401
Gohir.D03G142800	25.2942	21.6755	24.948	25.4997	27.2986	19.9018	44.2513	41.9368
Gohir.D03G148000	202.865	209.001	111.939	254.119	204.25	95.6855	432.007	343.598
Gohir.D03G155500	53.5279	54.1159	44.3768	90.3998	80.7452	60.4301	142.79	131.066
Gohir.D03G173100	6.54121	5.64611	1.89159	7.74463	6.15284	1.91639	13.7134	18.2641
Gohir.D04G000900	0.638366	1.9583	0.0384458	6.91455	3.60487	0.50545	13.8259	12.2212
Gohir.D04G001500	4.98067	17.2182	3.60585	10.2209	16.0565	4.60466	19.3988	40.5986
Gohir.D04G031200	12.2848	9.16917	0.443252	13.8305	7.38153	0.871891	23.54	14.9672
Gohir.D04G037100	1945.58	4066.46	642.241	3567.59	4126.24	709.58	6966.16	8719.45
Gohir.D04G048900	38.7077	98.6266	2.97801	128.928	131.798	12.3107	251.965	313.658
Gohir.D04G049200	1.45521	6.62526	0.656135	4.27274	8.73352	1.67441	9.27149	17.7365
Gohir.D04G055100	2.40844	3.25542	3.29739	2.97723	1.15685	3.27716	8.85608	13.7363
Gohir.D04G061300	4.25075	6.47872	4.53367	8.63778	9.3181	4.92599	16.3155	15.0831
Gohir.D04G067000	153.904	92.9366	65.0943	132.622	92.6487	67.0282	211.341	155.365
Gohir.D04G072300	0.376298	0.71571	0.050583	36.8593	9.02773	1.36061	67.2558	28.4591
Gohir.D04G085000	2.42283	2.58358	2.38227	3.91764	2.37336	1.55297	6.56217	6.46523
Gohir.D04G101800	2.77764	3.29216	2.96359	16.6454	8.4796	6.69725	31.023	21.2446
Gohir.D04G119900	28.2969	45.514	1.75608	68.3628	38.5288	4.49458	138.179	82.1166
Gohir.D04G124300	9.123	4.81612	4.83619	14.5328	7.38429	3.42724	31.477	16.652
Gohir.D04G128400	29.7516	33.9458	28.7778	50.8599	34.9427	24.416	86.5554	86.9681
Gohir.D04G137100	185.767	328.301	204.989	345.67	441.163	223.736	677.927	1370.52
Gohir.D04G152400	22.1383	29.0504	15.109	52.9064	45.5352	27.1091	97.7217	128.854
Gohir.D04G166200	8.15785	5.96903	8.51632	9.248	12.6691	5.29164	14.4157	19.7485
Gohir.D04G177300	86.1259	50.1822	24.2615	91.937	37.5305	30.5454	149.496	76.9095
Gohir.D04G183200	23.4787	81.681	15.3483	710.855	386.219	65.6355	1698.12	1370.93
Gohir.D04G191100	241.088	146.615	0.749231	155.42	87.1619	13.2425	270.478	231.417
Gohir.D05G006000	1.65833	0.846094	0.588456	10.7568	2.56055	0.83539	21.1777	7.71575
Gohir.D05G031800	35.9789	23.3315	16.6618	35.0211	25.923	15.2787	52.732	63.3828
Gohir.D05G035400	21.5911	15.2394	23.6139	22.2969	23.3711	16.5321	35.0994	37.6974
Gohir.D05G043800	67.0609	151.335	1.24237	67.6629	162.413	19.9733	189.238	328.119
Gohir.D05G050700	48.1171	75.475	7.46092	186.739	91.0528	15.5167	386.35	349.132
Gohir.D05G072800	27.6945	23.4977	14.3441	35.974	27.2163	9.99113	58.1572	47.1664
Gohir.D05G095800	165.705	142.5	157.442	199.382	171.225	129.649	357.299	349.31
Gohir.D05G106401	182.041	151.479	12.0496	135.012	178.746	29.5932	299.738	348.887
Gohir.D05G118600	2.60369	5.18564	2.78274	3.72849	3.07029	1.0552	8.18681	7.32892
Gohir.D05G121900	4.37164	1.68697	3.20851	11.6495	5.10136	3.13221	26.2215	10.1942
Gohir.D05G123900	18.4111	22.3356	1.0098	21.3804	24.0427	3.11783	43.6752	59.7322
Gohir.D05G134700	78.3884	77.3233	9.03206	167.813	91.6915	17.0961	323.087	280.807
Gohir.D05G137300	31.589	20.7746	11.1701	17.704	15.7781	9.62479	28.0952	27.8489
Gohir.D05G137500	4.4329	4.46483	3.44477	6.12755	3.34322	3.08491	9.67817	6.76903
Gohir.D05G137600	16.4854	22.1438	13.0244	60.8531	29.2878	12.6505	106.377	93.3381
Gohir.D05G139600	6.11827	11.8409	1.80332	10.0016	7.30274	1.96632	22.8354	11.2201
Gohir.D05G144000	1.60116	7.83228	2.40112	18.7006	12.5897	4.39313	33.4624	30.4077
Gohir.D05G152300	12.6524	12.2731	8.31873	21.8661	14.8893	10.6906	33.8527	27.9421
Gohir.D05G154900	14.7852	25.1136	1.27195	66.1938	46.5369	6.55945	159.844	157.911
Gohir.D05G162100	30.5348	43.2084	17.3216	23.8827	34.6574	14.5441	36.7613	55.3888
Gohir.D05G194000	49.3689	57.624	7.59906	70.2095	78.5919	10.8987	142.205	171.566
Gohir.D05G195600	12.5166	11.7577	9.31979	36.4425	11.3273	9.39903	61.4061	38.4531
Gohir.D05G199900	3.87183	4.52367	0.304951	9.14832	3.39703	0.720798	21.2506	6.93755
Gohir.D05G203600	5.36536	2.46757	2.50184	5.17092	2.23768	1.79591	10.3567	5.74396
Gohir.D05G219300	48.6982	44.3241	0.451465	52.6722	37.6776	5.00835	112.347	105.7
Gohir.D05G228100	0.124296	1.59542	0.0478277	19.4028	8.71345	1.37175	42.4817	39.38
Gohir.D05G252800	0.646226	0.782168	0.385721	10.0121	1.654	0.599427	20.1078	8.45599
Gohir.D05G256600	3.4653	9.99512	5.63335	40.7437	33.34	5.25462	90.3189	115.978
Gohir.D05G268100	31.8132	51.1867	18.1534	25.0425	47.4004	18.0153	46.2475	75.3174
Gohir.D05G272800	232.172	171.257	92.1325	244.096	143.296	97.8317	380.791	280.499
Gohir.D05G309200	6.1125	8.16701	4.06166	5.89053	7.07547	3.58246	11.0256	12.4291
Gohir.D05G325600	11.4204	7.98888	3.74641	14.5181	6.16617	4.04542	33.8418	26.0553
Gohir.D05G329300	6.43678	8.28973	3.7551	8.15767	9.82784	4.05833	16.2654	19.3069
Gohir.D05G362300	2.6181	7.25134	1.67135	11.6273	8.42395	2.15836	19.6671	17.9041
Gohir.D05G363500	12.6318	33.9441	11.7917	128.242	73.6073	21.9141	274.226	214.042
Gohir.D05G386500	18.8114	20.8071	5.78849	14.1398	11.6627	4.48846	22.482	18.1139
Gohir.D05G386600	1.02672	2.01769	1.23316	2.05775	1.95904	0.379147	5.17826	5.28162
Gohir.D06G000300	2.2962	3.71599	1.71019	4.54249	2.46289	2.28635	7.77395	6.147
Gohir.D06G001000	2.79042	4.73831	0.118837	4.77945	5.78885	0.571709	8.83694	15.0809
Gohir.D06G018800	41.3789	27.4255	19.8008	43.8107	25.0645	16.22	65.7736	44.6485
Gohir.D06G030300	2.47929	23.0557	2.91385	10.9498	25.541	4.1292	21.4399	47.4199
Gohir.D06G035700	11.282	34.8349	1.49486	39.5544	45.7307	5.57167	98.1531	106.831
Gohir.D06G048800	0	0.206346	0	6.37793	0.976908	1.12601	11.2671	5.11432
Gohir.D06G052200	16.0739	16.6431	11.1934	17.6096	17.7893	6.70047	29.345	34.1756
Gohir.D06G057500	0.259326	3.68859	0.26757	6.20812	5.94126	1.03799	18.1677	18.571
Gohir.D06G074700	3.83885	10.4816	5.11984	4.77468	6.01239	2.54357	11.313	18.3056
Gohir.D06G081500	2.03908	8.52665	1.59316	3.9581	7.42933	2.09746	6.45635	12.1357
Gohir.D06G093400	46.5827	48.4345	5.09279	31.8568	34.0537	4.12789	53.2725	66.182
Gohir.D06G095700	21.6499	28.3689	16.0759	19.9004	21.871	14.9225	33.9549	33.0022
Gohir.D06G111700	37.0911	60.2794	15.2997	116.83	81.6562	20.7384	219.815	183.334
Gohir.D06G115600	277.395	275.849	157.178	330.498	262.164	159.102	550.317	413.603
Gohir.D06G137800	171.607	151.255	79.1055	202.02	130.718	74.9471	319.361	245.296
Gohir.D06G189600	7.09345	13.4151	6.07002	16.2684	16.5531	8.38643	33.0284	45.4338
Gohir.D06G190600	1.02937	5.01724	0.0236734	18.4458	3.93117	0.729823	50.0935	13.1319
Gohir.D06G193400	14.1396	16.9686	9.57126	18.4573	16.9488	12.1319	32.6016	30.4718
Gohir.D06G198700	210.291	161.184	79.9313	200.385	179.884	93.8225	331.21	302.974
Gohir.D06G200800	1.66714	11.2159	0.430561	4.69379	10.2645	1.14508	11.8674	34.1255
Gohir.D06G204200	6.42957	5.83282	6.02004	8.37984	9.93294	6.63774	14.7924	16.5069
Gohir.D07G006700	6.48325	16.2293	3.31413	7.69972	11.566	4.75383	17.0453	20.3621
Gohir.D07G009600	0.351396	0.956014	0.737908	2.12735	2.84721	0.609348	8.09615	19.926
Gohir.D07G013400	2.00112	2.14553	0.0757277	3.60223	2.32814	0.345858	8.41882	11.3948
Gohir.D07G033900	13.331	22.4802	10.6634	63.2772	27.9041	10.3348	109.661	67.1869
Gohir.D07G051400	9.33737	9.55232	3.83127	8.59932	8.99357	5.44051	12.923	14.1345
Gohir.D07G093400	1.37653	1.24552	1.6322	6.13044	1.87123	2.1313	11.3343	6.59764
Gohir.D07G105100	2.73571	2.68555	2.51152	7.54491	4.73156	2.06628	12.3878	20.334
Gohir.D07G110600	1.95707	2.3723	0.969646	9.38666	5.08506	1.42013	19.1883	16.6043
Gohir.D07G112800	16.3809	18.1788	4.28444	28.5374	14.292	4.15442	58.205	27.5983
Gohir.D07G115300	8.04297	29.4622	2.14722	34.5964	44.8306	2.75083	62.7713	106.901
Gohir.D07G144700	2.15722	8.29306	1.63926	5.35844	6.71706	2.64762	12.9936	12.1805
Gohir.D07G148400	302.909	210.167	79.3808	348.235	209.938	103.155	638.61	461.257
Gohir.D07G149300	1.33802	1.24072	1.1096	3.01596	2.3796	1.57532	7.27036	6.47246
Gohir.D07G157400	0.354556	0.603015	0.59614	3.02536	0.835907	3.25746	7.39212	9.28933
Gohir.D07G160800	2027.87	2969.38	14.7693	7028.64	4990.14	469.217	12726.3	12071.8
Gohir.D07G166500	2.3868	6.10054	0.139404	59.4404	23.5437	3.94674	144.069	105.463
Gohir.D07G225000	6.67359	6.09756	2.84718	8.82241	8.56269	7.30635	17.8808	16.7197
Gohir.D07G238500	11.7212	15.2175	0.20285	7.85551	5.96632	1.3794	12.1907	11.1636
Gohir.D08G023100	79.937	67.4771	43.8321	85.7678	64.9093	54.3436	155.811	145.171
Gohir.D08G029300	4.55746	6.32075	4.10367	7.54335	7.95378	4.20932	11.9672	19.588
Gohir.D08G038600	80.3367	121.444	36.5983	96.8975	121.7	52.8293	177.298	235.077
Gohir.D08G042200	2.18849	2.38672	2.99172	4.35274	1.70044	2.07925	6.61069	6.01047
Gohir.D08G043800	13.4704	7.77473	11.4922	13.4258	11.8598	10.035	20.6022	20.4816
Gohir.D08G048200	11.1944	10.7935	8.07701	15.2524	13.2259	11.6202	26.1089	25.9342
Gohir.D08G048800	8.14893	6.14932	6.27145	10.8537	6.5743	6.83601	22.1416	22.8983
Gohir.D08G057900	33.4079	25.6191	22.1553	27.6274	21.3264	15.3743	41.9409	33.3923
Gohir.D08G063500	121.991	110.862	66.2238	167.797	134.69	104.43	262.055	216.048
Gohir.D08G065700	216.156	180.335	109.064	198.766	166.743	95.3029	302.937	274.673
Gohir.D08G067300	2.23757	4.59408	0.297704	43.1945	34.0174	2.91484	75.2515	73.1654
Gohir.D08G084300	0.114174	2.03619	0.0336737	22.7624	8.23725	0.701061	40.208	21.419
Gohir.D08G110100	189.805	227.795	111.092	212.231	260.476	96.0192	429.003	720.384
Gohir.D08G120900	186.081	140.006	81.8431	152.172	137.395	84.0772	303.676	237.865
Gohir.D08G124700	4.42541	2.95918	2.09226	7.62651	7.85785	2.48708	11.4726	21.4032
Gohir.D08G139200	3.44749	2.8114	1.32469	4.6647	2.99974	1.21911	9.67975	7.60258
Gohir.D08G139400	32.1446	38.6009	19.8078	65.3383	47.1133	22.2869	111.531	108.564
Gohir.D08G148200	1.25286	0.352502	0.107689	2.78123	0.848424	0.489385	8.11051	7.65473
Gohir.D08G161600	15.8133	14.7395	0.0995787	15.5581	18.3607	1.04875	28.3258	30.2145
Gohir.D08G184700	87.0272	84.5345	25.5022	108.244	132.007	25.0157	202.988	410.808
Gohir.D08G218500	67.5018	46.8387	19.8901	72.9085	48.4102	31.3843	110.144	75.7896
Gohir.D08G222000	458.744	711.302	38.4506	1135.18	1298.52	123.521	2570.47	3277.08
Gohir.D08G222800	8.61026	6.49156	4.26082	6.35042	3.96337	4.25035	10.1814	8.9772
Gohir.D08G224600	34.9241	31.5087	22.2244	30.7878	33.4164	22.2223	46.3256	51.7106
Gohir.D08G234900	138.79	62.7737	1.82004	56.5515	47.8589	9.53692	95.0273	86.0327
Gohir.D08G246100	18.8919	12.3584	11.1345	12.1696	11.2944	8.99897	22.3487	19.8048
Gohir.D08G246800	2.76254	4.87275	3.71424	4.11597	3.18106	2.50819	7.98728	7.48179
Gohir.D08G247950	7.08885	20.4928	4.58387	105.227	61.9114	12.3398	203.068	163.329
Gohir.D08G254400	2.78998	0.390329	0	11.4251	2.93845	0.740418	19.936	12.2434
Gohir.D08G266800	6.2985	13.084	3.69745	19.6703	11.5617	2.06709	37.5403	22.9635
Gohir.D08G269600	5.78065	4.74075	3.40117	9.21076	7.34016	3.53839	15.5236	21.6939
Gohir.D09G009400	23.6529	25.6689	11.3349	22.0648	24.9819	14.9542	43.4434	42.4016
Gohir.D09G009500	38.187	34.4729	23.4721	38.839	34.295	27.3562	64.01	59.52
Gohir.D09G012300	0.25093	4.30896	0.199877	5.30555	5.88873	1.09976	9.37439	14.6245
Gohir.D09G018700	0.119612	0.842566	0.0266456	2.09239	1.42107	0.142394	6.05562	9.66022
Gohir.D09G037500	16.318	22.8692	2.03187	17.4341	15.2396	3.41754	40.3507	42.279
Gohir.D09G041050	3.31814	4.49993	2.72803	4.81887	5.74329	2.33376	7.90534	13.0473
Gohir.D09G056300	2.9406	1.58906	0.561241	12.7494	3.56881	0.862207	34.0211	15.922
Gohir.D09G077800	93.2709	75.0158	34.9741	100.046	75.8052	39.4149	160.977	140.18
Gohir.D09G080100	111.554	87.6765	77.5657	109.84	120.6	83.2744	176.526	184.178
Gohir.D09G089900	32.551	26.4809	6.41043	53.0166	22.5511	8.09906	80.6625	44.252
Gohir.D09G097200	73.9055	59.9212	0.204997	228.112	52.4177	9.52867	385.039	119.722
Gohir.D09G097700	1.30689	6.56149	1.51799	5.96085	8.20316	1.95895	18.0261	15.8973
Gohir.D09G101200	21.3303	13.6684	9.3066	18.9611	12.6743	9.49989	29.5117	25.3697
Gohir.D09G106700	4.23183	5.60115	4.58578	5.03585	5.62756	3.96901	9.40181	9.02837
Gohir.D09G109300	142.13	75.1677	31.7995	93.1577	49.5866	29.1629	165.514	130.518
Gohir.D09G117300	70.5323	58.142	4.06822	78.361	60.3214	8.98332	156.07	166.743
Gohir.D09G118600	88.2718	140.832	3.47523	211.151	176.062	25.0807	459.923	488.425
Gohir.D09G129700	6.77379	11.3248	4.74911	11.916	8.09225	4.03453	20.8356	17.8478
Gohir.D09G130800	5.67445	1.74802	1.93433	5.04139	1.21619	1.32	9.45704	6.37043
Gohir.D09G131500	0.142643	2.78964	0.108339	5.38876	4.46551	1.27475	10.4124	28.3008
Gohir.D09G136300	7.4203	12.1016	14.9385	8.77326	15.3287	6.91929	17.6115	40.8479
Gohir.D09G138500	13.4416	29.4323	5.92436	24.2388	36.0932	5.86575	50.4022	85.0761
Gohir.D09G144500	123.954	112.66	82.6593	306.764	183.365	97.6859	590.342	378.86
Gohir.D09G152500	17.1691	68.5653	7.00737	31.912	85.8124	13.9834	58.8135	139.463
Gohir.D09G155500	33.309	45.4581	26.44	75.448	57.1335	36.7144	139.637	104.644
Gohir.D09G162401	3.76439	4.83539	1.74218	3.55476	3.10287	0.983001	5.62508	7.25551
Gohir.D09G178700	1.19909	0.353856	0.752417	1.74165	3.44667	0.744672	5.13511	6.77482
Gohir.D09G179400	2.76267	5.75343	3.78351	8.16685	4.45871	4.62768	13.0867	9.6819
Gohir.D09G189900	16.364	21.5398	4.6527	35.983	31.821	9.18051	55.8661	79.6315
Gohir.D09G196300	22.8992	24.4676	10.4049	18.7538	19.0962	7.90099	28.1481	32.6961
Gohir.D09G218000	52.761	33.0658	12.9211	37.7799	24.4027	11.6156	65.8683	58.3665
Gohir.D09G223500	21.9347	21.7948	12.6322	37.745	23.1339	7.67276	61.7371	60.3354
Gohir.D09G230000	250.053	132.543	62.2523	198.82	157.431	100.959	356.454	253.585
Gohir.D09G230100	52.0733	68.2508	3.7451	63.6932	42.6837	8.79679	103.408	84.0937
Gohir.D09G233600	2.98355	6.37169	2.95163	7.53318	8.2523	3.38369	13.0605	27.2263
Gohir.D09G234200	14.2729	36.0419	14.0169	33.4745	45.1467	19.2864	87.641	103.939
Gohir.D09G245400	18.8817	15.2319	11.4065	12.3888	10.5795	7.13225	27.0708	24.0542
Gohir.D09G247300	232.758	139.362	105.539	195.985	144.623	98.7815	320.119	236.857
Gohir.D10G011700	14.8803	24.3617	4.59523	22.3605	21.2817	6.25584	37.0635	38.9813
Gohir.D10G014000	1.81487	4.97807	3.37344	10.8507	7.2691	2.03688	20.8746	20.2605
Gohir.D10G015300	7.9097	4.07075	4.1578	9.47027	4.42117	5.97518	14.8202	12.2953
Gohir.D10G027700	3.00826	4.35637	2.84063	10.8964	4.98836	3.06315	16.7693	17.3553
Gohir.D10G028200	7.78467	8.97175	0.945094	25.1824	11.3026	5.20099	47.5256	59.2259
Gohir.D10G031200	2.38352	3.72392	3.46615	3.74233	5.42481	4.15928	11.6363	12.6282
Gohir.D10G033600	163.069	130.073	58.251	184.337	142.919	61.0119	304.267	304.596
Gohir.D10G037100	3.36842	3.73739	0	12.4876	5.17209	0.866807	29.8343	26.1882
Gohir.D10G043500	20.1528	19.964	6.61745	18.2074	20.5331	6.48063	29.6928	31.5261
Gohir.D10G064900	3.39872	6.15341	3.41241	4.89195	4.4072	2.78047	7.8462	7.4513
Gohir.D10G066000	171.602	105.76	73.6731	208.403	143.727	54.6583	362.261	341.529
Gohir.D10G075600	5.06403	10.8488	0.806644	6.51448	5.9641	1.38456	11.5682	9.5937
Gohir.D10G085000	188.512	193.918	143.202	180.786	164.075	100.408	287.334	264.828
Gohir.D10G090300	30.9148	53.1955	27.7472	50.8387	47.5296	32.625	76.3278	77.3501
Gohir.D10G106300	2.8629	7.81499	2.71284	4.78148	8.71708	2.73991	8.90611	15.4459
Gohir.D10G115300	3.07594	5.61674	4.11958	10.0434	5.06096	3.61488	16.1294	12.0103
Gohir.D10G116200	117.707	31.8812	3.89267	1738.7	195.217	72.8092	4307.29	1171.32
Gohir.D10G116300	1594.22	1976.6	269.384	1789.57	2037.2	304.818	3508.36	3488.72
Gohir.D10G116400	878.416	880.383	319.168	645.479	579.253	180.794	1085.53	959.335
Gohir.D10G118900	13.7311	17.8805	5.17272	71.8658	60.3329	7.66871	153.03	216.899
Gohir.D10G121600	195.102	135.101	85.6859	140.871	116.486	71.7863	231.435	235.537
Gohir.D10G130200	6.22424	8.74758	3.69865	6.7641	5.21541	2.99409	12.0186	18.1758
Gohir.D10G135900	5.24329	5.48567	4.22164	12.7881	7.42183	5.14412	19.2546	12.5772
Gohir.D10G142400	129.835	88.5127	58.0543	140.672	87.6636	59.7957	230.039	141.417
Gohir.D10G150500	242.49	104.168	82.2982	178.77	115.68	90.1547	270.854	209.804
Gohir.D10G199200	64.3161	50.1455	34.4261	45.4896	42.8096	30.0672	89.9664	76.7442
Gohir.D10G205400	19.735	30.6711	16.9557	39.7972	26.2677	14.0319	66.824	55.3689
Gohir.D10G228100	113.525	117.347	36.6928	168.099	150.536	52.8661	270.312	281.935
Gohir.D10G235808	33.3918	24.5582	14.1917	32.6146	20.8997	15.4772	53.492	35.7103
Gohir.D11G004600	273.629	155.939	86.7643	209.621	164.375	105.666	365.625	284.21
Gohir.D11G005500	42.4907	27.788	6.78547	51.6439	16.2552	7.74892	82.0401	51.6341
Gohir.D11G017400	247.512	258.971	110.099	265.974	239.428	106.361	499.433	435.207
Gohir.D11G024300	11.5204	8.03759	10.8952	31.4555	21.1794	13.6826	61.321	53.1312
Gohir.D11G027100	31.4968	31.8734	24.8031	74.1439	47.3734	22.448	138.526	88.307
Gohir.D11G042300	0.139921	0.492182	0	5.2539	0.565268	0.266784	8.38773	8.88871
Gohir.D11G042400	28.215	28.1662	19.9466	28.9322	27.8062	18.2009	46.7343	54.5916
Gohir.D11G054700	5.40988	3.21188	5.12812	9.5142	4.58007	6.47049	15.6989	13.2957
Gohir.D11G062100	26.9344	30.8925	19.4188	32.5541	30.8938	23.8463	50.251	49.2118
Gohir.D11G063600	63.9884	48.5684	0.258051	118.904	43.6183	6.01122	212.752	107.266
Gohir.D11G063700	7.2135	4.58268	4.91155	10.7059	6.64382	4.78681	16.7249	12.0807
Gohir.D11G069100	1.23823	1.4929	2.18696	13.3179	5.50654	2.18259	31.5941	19.5682
Gohir.D11G076100	8.69487	8.72071	7.1634	16.784	11.9982	9.52122	27.7877	30.48
Gohir.D11G092500	3.52626	2.72349	2.55652	4.51877	3.33584	3.38723	7.3359	9.13869
Gohir.D11G093900	6.77314	4.67398	0.647365	8.42983	5.87774	1.30204	12.77	12.1113
Gohir.D11G106700	0.209448	0.182516	0	9.59015	2.03672	0.36838	25.9443	6.32676
Gohir.D11G119500	251.625	146.536	114.857	255.079	145.004	101.057	413.764	238.779
Gohir.D11G131801	1.70125	5.00017	1.32106	9.70003	8.84249	2.41995	15.1547	27.2032
Gohir.D11G139500	16.494	16.7099	11.0358	24.5721	20.0275	14.5285	37.2537	37.9747
Gohir.D11G147100	34.4091	31.0121	25.892	54.848	38.4853	23.279	83.3656	74.0866
Gohir.D11G151600	0.854448	4.49479	0.103181	7.30481	3.74222	2.05814	25.1928	9.75602
Gohir.D11G159300	64.7442	48.6952	27.7035	65.3434	63.0671	29.1425	103.142	143.383
Gohir.D11G161200	3.50518	10.0261	3.31012	7.46111	6.58892	4.4955	12.8247	14.3206
Gohir.D11G168500	7.84021	7.5526	3.30133	6.32532	6.82469	3.79878	14.4963	10.822
Gohir.D11G173700	15.0627	20.5285	7.6102	55.5883	34.437	10.1654	108.958	112.592
Gohir.D11G184400	12.5597	23.2651	8.6264	21.5347	27.1695	17.5207	45.1202	43.5134
Gohir.D11G185400	1.712	4.58237	2.48884	2.89104	2.83963	2.53932	6.08813	8.1703
Gohir.D11G186900	5.57982	13.9378	5.52796	23.3031	20.7392	5.15191	51.3057	67.2086
Gohir.D11G194800	6.25042	4.48555	4.14347	5.59061	4.17967	3.73944	9.70175	8.61227
Gohir.D11G199200	14.0069	22.9737	1.86288	16.9384	19.5783	4.33745	29.5628	44.2567
Gohir.D11G208200	8.28491	9.861	11.1531	28.3681	17.9171	16.5001	44.6764	46.6734
Gohir.D11G211600	15.4473	15.1531	13.201	23.0968	21.4133	13.8789	43.2539	40.0466
Gohir.D11G216900	113.16	73.0705	18.3318	172.494	100.21	29.8939	299.77	278.339
Gohir.D11G219000	5.12418	8.15317	5.69402	7.24118	5.50842	3.8229	13.3362	12.5281
Gohir.D11G219300	197.579	204.075	89.6124	173.084	165.376	82.9762	267.277	251.958
Gohir.D11G222242	4.14228	4.34145	1.73756	2.47867	5.05274	1.79517	6.69008	9.16981
Gohir.D11G246500	21.2838	18.3011	31.1008	80.3993	39.2912	12.4277	121.582	106.587
Gohir.D11G269100	3.71646	1.22736	1.41389	5.9127	2.35661	1.56825	9.49715	6.81286
Gohir.D11G285500	20.6253	18.1583	24.1823	38.7347	27.3609	25.9208	64.6882	68.5918
Gohir.D11G288400	7.59415	12.2803	4.25943	11.6683	13.3723	5.90643	22.5934	22.5325
Gohir.D11G306200	16.3091	23.0684	20.1575	49.4171	32.1124	31.4897	79.4356	66.0366
Gohir.D11G314900	26.9007	39.0656	26.9779	45.4017	51.739	31.3209	79.2404	112.695
Gohir.D11G319800	48.9483	120.284	108.077	98.6059	162.595	98.4206	220.715	341.59
Gohir.D11G322400	14.5215	10.9328	6.8529	15.3889	10.6456	6.21468	27.7262	24.2756
Gohir.D11G344300	119.255	90.647	52.6359	111.477	99.9948	55.1722	172.659	191.251
Gohir.D12G014800	10.8843	27.6262	0	24.1392	19.6723	1.56818	50.5971	40.9376
Gohir.D12G022600	9.94632	16.1407	7.42556	10.6284	17.714	7.09259	20.2345	30.0494
Gohir.D12G022800	17.1195	49.1782	7.90052	27.2817	45.0071	11.5778	49.0129	101.891
Gohir.D12G028500	6.2138	13.8055	1.30663	7.15008	13.4704	0.74087	12.9322	20.6123
Gohir.D12G031800	4.91728	18.4952	0	24.2203	39.8907	3.79241	41.4896	125.302
Gohir.D12G045500	25.0011	32.116	15.9464	55.7128	41.0556	21.2762	124.47	115.397
Gohir.D12G076300	10.2813	8.72596	6.30068	10.2441	10.0804	6.76361	16.4318	17.588
Gohir.D12G102100	1.38454	1.94073	0.0476517	4.36329	1.72307	0.353729	7.83746	7.96495
Gohir.D12G102400	1.85589	6.54339	2.90182	3.37051	5.35069	2.36192	5.69225	10.5361
Gohir.D12G104400	15.038	19.903	21.0883	32.7079	25.6608	23.222	55.8828	62.7745
Gohir.D12G110100	11.6563	16.5092	4.26023	53.7617	22.6334	10.4889	113.659	75.575
Gohir.D12G116400	4.62287	5.91051	3.79988	8.50774	9.4759	3.9842	14.8681	26.8583
Gohir.D12G119400	3.69523	9.44829	0.274774	5.7126	5.49014	0.985722	11.415	22.755
Gohir.D12G122600	0.716557	5.50462	2.72572	6.34748	9.26365	4.18472	13.1601	22.0405
Gohir.D12G129900	72.5549	47.2467	42.9349	74.6462	57.0168	45.7019	119.705	94.0339
Gohir.D12G136300	4.27937	14.1944	7.83434	18.3363	26.9344	15.7878	32.6303	41.4819
Gohir.D12G143200	184.74	200.649	126.34	213.784	188.766	130.451	366.955	360.527
Gohir.D12G155200	8.10809	2.67273	1.54541	22.5663	4.1852	1.85989	42.4992	14.4028
Gohir.D12G201800	10.4697	4.75148	7.34085	46.4314	9.43406	10.6228	82.3762	43.4145
Gohir.D12G239400	3.60663	6.65997	0.073496	1.86915	3.09179	0.245176	5.22715	8.84644
Gohir.D12G248200	93.5381	141.31	56.9148	98.8615	183.644	73.3407	189.518	379.653
Gohir.D12G260500	1.6095	3.07852	1.78354	3.22504	3.47409	1.94869	5.54587	6.10306
Gohir.D12G272900	16.7044	35.7659	0.0403952	33.5014	29.9287	2.49531	59.9108	68.8517
Gohir.D12G275900	12.5179	19.1507	9.20704	24.2203	21.1886	12.5114	36.5055	55.0877
Gohir.D13G003800	36.881	40.7315	8.37516	28.8754	24.7242	11.5354	48.9042	40.3344
Gohir.D13G004000	3.55344	3.51222	3.13692	5.05373	4.38872	3.50303	7.63109	7.02406
Gohir.D13G004700	9.24452	6.79131	7.37514	17.0855	10.1185	8.45239	30.0393	24.787
Gohir.D13G013300	7.15277	8.06647	5.59079	13.0282	11.3214	8.452	24.8161	29.2245
Gohir.D13G037600	12.0783	13.9987	8.2079	12.6798	12.0978	7.6284	20.4568	21.6317
Gohir.D13G037800	0.510011	4.58129	0	11.2894	7.02538	0.758756	29.192	21.4226
Gohir.D13G044100	0.441466	17.6035	0.870586	21.413	25.7776	2.5621	42.6932	45.2948
Gohir.D13G047700	21.6534	19.9083	17.0373	28.3437	25.6853	10.7231	52.5856	82.566
Gohir.D13G053200	103.538	64.7315	60.3974	94.6121	58.2529	53.6673	153.891	112.306
Gohir.D13G060900	17.5636	23.71	11.3333	25.0511	31.6084	13.3664	43.5814	60.56
Gohir.D13G083900	4.03416	4.59744	3.88896	2.57144	5.03656	1.49037	6.88737	11.4434
Gohir.D13G085100	4.42998	25.9908	1.07682	130.351	154.999	20.5021	337.298	710.393
Gohir.D13G090600	172.351	207.511	99.4664	162.784	162.517	120.245	279.405	250.413
Gohir.D13G092500	17.4301	19.2613	2.16612	21.7862	17.0794	4.24372	38.0384	41.4179
Gohir.D13G096200	105.331	75.6917	50.1165	98.6102	74.2518	40.6044	168.813	120.426
Gohir.D13G111000	5.22218	6.48548	7.13223	3.75706	2.45706	4.14987	8.83259	9.10763
Gohir.D13G115000	36.6964	74.7594	21.769	72.0648	68.6479	37.3267	113.738	195.075
Gohir.D13G125100	7.57965	7.71859	8.98475	11.551	11.4435	8.24217	18.9158	26.5414
Gohir.D13G126700	13.4795	4.1174	1.16459	9.97834	7.28294	2.25491	19.8552	14.9358
Gohir.D13G129600	241.736	246.371	141.808	215.26	213.03	136.2	328.24	342.82
Gohir.D13G143600	2.92243	3.12455	2.54854	2.72113	3.71159	2.72751	6.31008	14.1896
Gohir.D13G150500	7.64394	15.2638	0.377833	11.3578	9.55975	1.12715	24.1148	17.9331
Gohir.D13G150900	8.54549	6.58719	9.29997	10.6594	6.48438	7.13046	17.3946	18.3457
Gohir.D13G180650	234.53	178.572	96.4129	181.614	159.723	98.8398	279.899	261.608
Gohir.D13G182600	966.561	773.929	196.163	1112.65	936.345	204.939	2109.28	2045.93
Gohir.D13G192900	28.923	32.2064	0.0719167	28.1492	22.3184	2.01335	53.8693	34.5958
Gohir.D13G196305	21.4748	27.5784	22.485	33.5636	28.2453	21.222	50.3907	53.0592
Gohir.D13G196800	4.82667	5.79258	0.0563566	10.685	4.43046	0.661154	21.8353	15.2285
Gohir.D13G211952	23.4883	10.7677	4.84659	28.6155	14.6219	3.21211	45.4078	36.4709
Gohir.D13G213100	11.6827	9.84338	7.73641	15.6587	11.4675	8.00718	24.3989	20.8098
Gohir.D13G225300	102.268	111.895	18.709	149.001	120.149	33.9075	266.822	256.029
Gohir.D13G230700	0.924703	0.667742	0.130505	4.0363	2.07438	0.606086	7.26862	7.59914
Gohir.D13G234200	422.894	343.873	215.864	542.07	374.931	232.847	827.695	607.978
down-regulated genes (shared)
G.hirsutum ID	GhTM-1-0epi	Gb3-79-0epi	GhMD17-0epi	GhTM-1-2epi	Gb3-79-2epi	GhMD17-2epi	GhTM-1-2fiber	Gb3-79-2fiber
Gohir.A01G002300	39.6973	15.1329	110.928	42.6639	9.79308	114.632	11.368	1.79991
Gohir.A01G004500	12.2385	8.75962	13.8536	9.28561	15.9512	14.0088	5.67259	5.96884
Gohir.A01G030451	12.2363	10.0929	18.4477	9.93977	10.1808	14.0366	5.15771	6.40986
Gohir.A01G040600	7.06847	6.88575	11.2136	6.62662	6.51871	10.2981	2.1752	3.97463
Gohir.A01G042100	6.39426	7.84262	7.42552	7.03536	6.5134	9.35412	2.39462	2.02747
Gohir.A01G050300	8.03563	10.3483	13.7102	11.2345	9.40197	19.4773	1.00316	1.63752
Gohir.A01G050900	6.25773	6.24718	15.1346	7.7934	6.83985	11.8446	3.75084	2.91967
Gohir.A01G052100	8.71947	5.87066	8.84929	6.46831	5.07278	7.98496	3.87484	2.42137
Gohir.A01G052400	12.6207	18.5265	14.9784	10.2801	16.6157	18.469	6.53494	6.95146
Gohir.A01G054300	27.2214	17.4289	35.7129	23.2138	20.5062	31.6148	8.7581	9.86631
Gohir.A01G060200	24.7115	40.4573	14.1262	21.3097	30.7555	18.1615	5.40688	7.25253
Gohir.A01G061400	9.01115	8.59266	14.7123	7.88151	7.20771	9.84703	4.48703	2.93525
Gohir.A01G066000	9.30964	13.1564	18.8859	6.97764	9.99229	16.0099	2.78815	3.24315
Gohir.A01G073400	20.3463	12.4938	19.6139	17.9586	19.3242	21.0303	6.59053	6.16823
Gohir.A01G075700	26.9141	28.8248	67.248	20.7304	26.1441	60.1504	3.48121	3.10847
Gohir.A01G079800	9.70144	12.865	21.1855	7.31893	19.5172	14.2722	3.32325	6.33397
Gohir.A01G083300	92.9519	109.191	115.816	72.9608	116.455	106.114	24.2186	31.9268
Gohir.A01G086500	73.3237	45.9935	94.8452	77.5393	50.315	93.3187	25.819	12.5112
Gohir.A01G090400	4.30861	6.9871	12.3726	7.25889	10.0175	10.5966	0.188995	0.253831
Gohir.A01G092900	8.90739	8.8427	12.6646	8.80934	8.71368	14.6443	4.64628	4.06137
Gohir.A01G093600	8.62989	5.29651	11.3193	5.89253	7.02424	9.37653	2.85187	4.04017
Gohir.A01G100000	15.0117	10.7051	10.6789	8.25474	12.8678	11.1328	4.87406	4.22262
Gohir.A01G101600	24.9302	34.0346	31.4424	40.5614	31.5653	63.3248	6.86291	6.25733
Gohir.A01G104100	942.539	862.548	991.834	929.185	762.633	922.117	404.467	281.043
Gohir.A01G112300	4.53492	6.01125	5.97227	9.85564	7.76424	10.573	2.66535	1.73361
Gohir.A01G112800	36.4089	28.7975	40.2509	26.5097	30.4366	35.3339	15.4175	12.1235
Gohir.A01G117400	15.4047	20.8782	21.7178	14.8113	22.5653	31.9393	9.55658	8.8159
Gohir.A01G117900	12.296	15.407	17.5184	6.49221	17.0306	11.7491	0.219646	2.63743
Gohir.A01G132000	22.8156	36.2584	24.7078	13.7639	27.6989	15.4028	5.32288	6.46367
Gohir.A01G137643	37.2225	38.1192	52.0027	54.1107	40.4636	83.5836	15.962	14.7803
Gohir.A01G140100	14.3532	10.908	19.5822	13.3166	13.6106	19.6073	1.97765	1.90534
Gohir.A01G154100	9.77079	9.56244	9.47038	6.88924	7.1409	7.36533	2.78268	2.41195
Gohir.A01G154500	3.99831	5.433	7.80149	6.61837	5.35742	7.24139	3.60119	2.83732
Gohir.A01G159900	8.84766	13.0679	12.3924	7.61508	12.2628	12.0602	3.37833	4.98745
Gohir.A01G162300	8.77749	6.2816	10.617	6.17955	6.66998	9.1077	2.59929	2.9154
Gohir.A01G169400	84.9116	49.7882	94.4204	107.508	70.7482	126.085	19.3677	4.60841
Gohir.A01G172200	15.2706	15.8497	21.3348	15.9909	20.5881	22.4596	3.73128	7.08159
Gohir.A01G173300	7.46899	6.90363	8.47288	6.39685	5.63617	7.29235	3.58388	3.5009
Gohir.A01G176700	6.69665	6.46869	11.8631	7.36808	6.58012	5.73969	2.71376	2.16097
Gohir.A01G182200	8.66322	6.86315	20.7505	11.2592	10.1846	22.7794	2.87019	4.03777
Gohir.A01G183600	9.22185	9.73501	9.03087	7.14823	7.20384	8.83046	4.04014	4.01875
Gohir.A01G192400	21.9222	36.6499	32.4988	20.1612	41.2695	33.9082	7.9379	12.5324
Gohir.A01G192700	11.3014	11.4032	17.6547	10.7508	11.7822	16.249	6.95204	7.04875
Gohir.A01G208000	17.3637	15.8273	12.4697	16.2908	16.8988	20.1689	6.01041	6.8389
Gohir.A01G212400	192.434	331.523	383.332	91.0315	266.957	363.949	9.02497	8.77466
Gohir.A01G214600	21.2789	18.5033	20.0485	17.5963	18.823	19.6559	8.83173	8.91776
Gohir.A01G216900	13.1534	16.8983	31.62	12.2501	12.4209	30.7237	1.31432	0.485044
Gohir.A01G225700	6.00736	9.32767	9.60192	12.1232	12.0306	11.8024	2.86719	1.76052
Gohir.A01G230066	19.5499	35.6382	33.6919	21.3475	38.2351	31.9241	2.87351	5.98269
Gohir.A02G004600	9.2956	4.15714	13.2124	10.2567	5.74334	12.5679	6.20055	2.81993
Gohir.A02G007500	26.2992	19.6936	53.0549	22.6087	20.8539	44.1986	5.1399	3.87567
Gohir.A02G016000	18.695	18.711	15.1772	14.3481	18.9928	12.562	3.21023	3.61019
Gohir.A02G027400	5.83839	5.53619	3.93502	7.0352	6.25285	6.71338	1.89847	2.07287
Gohir.A02G034000	24.0498	31.5494	34.123	12.5506	29.2914	23.982	4.38624	10.1686
Gohir.A02G034600	5.4527	5.76032	11.3142	6.00181	7.58578	6.8095	3.23529	2.37683
Gohir.A02G037000	13.9741	15.643	39.6373	10.2944	16.0403	26.9444	4.3785	4.85576
Gohir.A02G040500	8.09131	5.95723	7.55065	8.68892	10.2132	13.8519	2.81669	3.13381
Gohir.A02G041100	8.94488	9.69679	9.56275	5.37129	7.48412	7.36191	1.39705	2.01927
Gohir.A02G047900	6.76251	5.58589	8.33127	6.72356	7.35893	9.09868	2.66561	4.21911
Gohir.A02G054000	9.79873	13.4102	12.0218	9.52835	11.1673	11.1737	3.51191	3.73887
Gohir.A02G059100	5.38701	7.28232	5.00312	5.10166	7.33106	7.22199	1.92287	2.21294
Gohir.A02G059600	17.7233	9.02575	23.9061	17.9056	8.56537	34.9069	1.99264	3.36226
Gohir.A02G063200	6.34955	8.41385	8.3906	5.24871	9.61781	9.78427	1.35248	3.3854
Gohir.A02G066900	12.6865	19.5641	24.7176	18.5434	24.4155	51.011	0.822603	1.01045
Gohir.A02G068201	9.03798	8.11831	21.2033	9.62204	10.104	17.3774	6.06797	4.4645
Gohir.A02G068800	16.0788	13.4336	44.0124	12.1997	11.9196	34.5431	2.56287	2.74405
Gohir.A02G071800	14.7963	20.629	53.839	12.664	22.9643	47.841	3.73392	7.83701
Gohir.A02G075200	6.66491	2.97911	11.3712	9.8293	8.69933	12.4582	2.88895	4.7827
Gohir.A02G081500	29.2374	24.7367	35.6155	34.4147	18.278	35.2756	15.9746	9.83498
Gohir.A02G084500	44.6292	65.7552	71.4822	29.7205	53.3689	68.9817	5.07745	7.89131
Gohir.A02G085600	9.10377	12.8279	9.15609	7.76609	15.1323	14.4693	4.53794	2.98665
Gohir.A02G089100	48.9985	99.6936	102.573	52.4408	91.4131	152.72	12.1616	14.672
Gohir.A02G092500	16.1799	12.6525	17.1449	12.7468	11.6986	22.7751	7.73083	5.2775
Gohir.A02G094500	8.21855	7.58607	7.27165	7.84651	6.58702	7.48278	2.30905	3.04967
Gohir.A02G094900	8.58345	8.95202	10.1389	6.52287	7.60475	10.3127	3.91689	2.02408
Gohir.A02G097200	9.51714	14.063	12.3433	7.74442	13.7637	12.3608	4.11169	5.09652
Gohir.A02G098500	10.2203	12.5978	7.63	6.28081	10.5683	8.19462	0.701468	1.14426
Gohir.A02G098700	7.49419	8.29048	10.6069	5.63897	7.44445	9.8869	2.59184	2.82195
Gohir.A02G099200	13.5762	11.898	22.2683	17.6247	13.5161	28.5255	9.31447	6.43379
Gohir.A02G109500	9.2815	10.8463	14.8429	7.71305	12.7951	16.58	3.13197	5.62123
Gohir.A02G109700	6.40918	9.43056	6.47035	7.21005	8.1972	15.3239	2.43946	1.67529
Gohir.A02G114800	5.4414	6.57358	9.48594	5.22523	11.5803	7.95861	0.582565	0.474555
Gohir.A02G117901	20.1944	12.5441	27.4323	15.0277	15.1422	23.882	7.78796	9.15648
Gohir.A02G122900	7.0202	7.78135	7.90134	6.00899	7.14614	7.35144	3.57013	2.91786
Gohir.A02G126900	7.56928	7.80917	10.0222	6.72689	9.3051	11.393	3.99771	3.39611
Gohir.A02G128700	10.2601	7.18659	16.2267	7.97753	6.19676	12.6294	3.28459	1.28492
Gohir.A02G129600	537.362	804.066	586.503	542.953	805.793	794.086	267.199	264.736
Gohir.A02G135500	50.966	52.0539	58.1528	40.6653	66.959	78.1783	17.1781	32.0872
Gohir.A02G136300	7.10255	6.82752	11.1134	7.6261	8.31474	11.7973	2.6639	4.71983
Gohir.A02G137100	28.6405	8.83831	19.1962	20.1502	11.2858	24.2913	5.23053	3.00469
Gohir.A02G139000	24.3204	17.5022	21.8054	12.5462	15.3485	31.544	1.80418	4.90707
Gohir.A02G139200	11.6486	12.823	15.3138	7.46676	11.6005	18.8906	2.83932	5.18147
Gohir.A02G146300	15.6017	6.31316	29.5906	5.24688	7.09736	20.9828	0.94896	2.06446
Gohir.A02G146500	21.2198	21.7275	31.1252	25.3847	30.5204	34.4545	9.65035	11.8913
Gohir.A02G146900	105.556	43.6559	643.672	53.7426	46.748	296.442	8.02856	7.97244
Gohir.A02G151800	7.69484	9.34508	9.4589	6.74725	13.7571	11.3687	2.72754	4.6533
Gohir.A02G152400	8.15131	5.52084	10.2638	9.19998	6.62512	16.1328	3.44328	2.64657
Gohir.A02G154500	6.47874	6.80701	6.85085	7.86446	5.35426	10.4378	2.1408	1.35411
Gohir.A02G155100	8.00529	6.95967	9.22209	12.3051	8.09264	20.6989	2.09077	3.16524
Gohir.A02G164900	28.965	47.2507	53.7612	28.2396	37.7972	39.5232	12.0526	10.7003
Gohir.A02G172800	17.9459	10.4393	20.776	22.9395	13.5125	25.0831	11.4834	8.79731
Gohir.A02G173900	29.982	39.2385	32.7208	23.1014	35.4275	36.0794	6.10643	10.2486
Gohir.A02G177200	5.50612	7.46554	8.86141	5.08925	6.8675	7.52107	2.97431	3.51136
Gohir.A03G000044	11.3917	9.97075	9.61685	10.0173	8.97581	11.5506	3.84438	2.8175
Gohir.A03G003200	18.5172	23.3925	42.2185	25.2993	25.2497	32.9758	7.38772	8.13847
Gohir.A03G005100	2.99958	6.50791	4.06756	7.14066	5.30617	7.81994	0	0.0179897
Gohir.A03G007000	31.1919	28.0383	28.6554	26.7725	25.237	36.5677	10.0517	10.2124
Gohir.A03G009400	13.0023	13.457	7.12287	7.12666	9.06871	10.0002	2.96969	0.557296
Gohir.A03G019200	21.8048	17.6148	19.8734	19.4348	21.9713	20.637	7.39385	5.1216
Gohir.A03G029500	7.29817	4.41108	8.87886	5.68346	5.53687	8.4962	2.73537	2.96923
Gohir.A03G030200	8.55742	3.27027	9.97461	7.79331	11.5005	12.4636	4.41584	2.25742
Gohir.A03G047400	83.9805	63.5228	87.0936	79.9886	105.21	140.886	38.1968	48.5191
Gohir.A03G048100	232.194	82.0175	160.12	163.732	188.737	168.723	53.7283	34.9129
Gohir.A03G051700	13.9994	9.13986	20.7825	7.52789	8.98462	20.7578	2.88714	1.39722
Gohir.A03G056900	30.0247	31.2986	45.292	29.4091	39.5816	38.6947	14.923	17.9861
Gohir.A03G057200	8.2934	4.85619	8.49462	7.24824	5.39689	8.48658	2.3852	2.81703
Gohir.A03G059100	7.20683	3.09287	4.83843	7.50511	5.97517	10.2501	1.74294	1.92859
Gohir.A03G065700	31.3529	23.6395	45.8235	30.5403	30.4417	58.2557	16.0906	16.2378
Gohir.A03G069800	36.1871	37.5242	56.1247	45.0737	53.9782	72.3928	10.1775	2.29417
Gohir.A03G070300	40.7685	12.5635	25.2229	29.8433	21.7092	30.762	5.47396	6.28281
Gohir.A03G070900	7.52212	5.66186	9.07821	7.89575	6.42375	9.81241	3.53159	3.66504
Gohir.A03G071200	4.74028	5.29618	5.00453	5.16045	5.59511	8.71594	2.20586	2.43293
Gohir.A03G072000	15.4753	11.7421	63.5651	6.28582	8.58526	37.585	1.51673	2.00328
Gohir.A03G079100	10.5973	8.6328	17.9224	8.32892	8.95817	17.5282	1.47744	1.6942
Gohir.A03G080200	12.0487	12.3403	15.5811	7.53933	21.2408	22.6583	3.79387	5.00556
Gohir.A03G103700	7.23803	5.10158	14.7575	6.0255	5.86974	11.0303	1.46073	3.74995
Gohir.A03G107300	8.83607	7.01018	9.05301	6.60909	8.82892	10.7065	2.8633	2.10818
Gohir.A03G111000	9.55419	5.79791	10.0434	5.31759	6.50718	9.30893	2.11625	3.54431
Gohir.A03G111200	7.45312	8.0609	9.54391	6.26693	6.93362	8.48966	4.10991	3.78739
Gohir.A03G114600	32.2204	36.5919	41.3359	19.8372	33.7273	35.2112	12.0181	11.9041
Gohir.A03G116700	22.6477	18.1442	13.893	18.1999	19.7811	15.6677	7.08666	5.94224
Gohir.A03G117000	10.4788	5.02754	7.06827	8.44024	12.1324	7.35468	1.2414	2.23421
Gohir.A03G117100	60.9313	62.7507	68.1551	52.553	59.8489	68.5665	26.8273	25.4992
Gohir.A03G135300	10.097	9.35019	12.5622	9.3938	10.0414	14.4909	2.84079	3.91412
Gohir.A03G146900	66.6409	77.263	78.2542	70.4193	99.7526	105.076	34.2195	32.1568
Gohir.A03G147000	13.1695	7.39434	22.218	11.3884	15.1717	15.5182	4.27981	4.45104
Gohir.A03G149000	5.94728	11.2677	9.92404	7.22486	10.8578	9.87881	1.56874	3.11568
Gohir.A03G150400	26.9057	25.267	22.4094	15.9129	25.9224	32.0115	0.288908	0.442584
Gohir.A03G151900	12.3181	15.9362	26.8114	15.3361	16.3641	21.5898	10.0573	8.95006
Gohir.A03G152900	4.96338	4.71923	9.65415	10.1609	6.18293	13.0379	2.03215	2.65253
Gohir.A03G153800	9.41284	8.33593	14.6374	7.23801	11.2294	12.2163	4.1449	5.43419
Gohir.A03G153900	16.8883	7.13497	20.2209	12.2028	7.67152	15.591	7.62172	2.30234
Gohir.A03G156300	76.7893	55.4936	52.3621	64.2287	73.0644	60.1636	14.1217	9.88917
Gohir.A03G158400	13.3123	7.36395	20.4766	11.0909	7.19918	17.3651	4.29573	2.25619
Gohir.A03G158900	9.1118	3.75447	16.9375	8.79885	8.21156	12.4909	5.17779	2.80685
Gohir.A03G162700	191.888	153.6	178.609	106.277	185.5	186.146	17.8455	57.2844
Gohir.A03G162900	19.8545	14.2141	19.6661	11.3072	11.6178	15.6624	3.07741	4.48764
Gohir.A03G165400	8.6289	8.25593	7.71701	7.08852	8.15098	9.19277	3.12756	4.48899
Gohir.A03G171800	7.14985	4.83999	14.1843	12.4659	5.16971	16.7323	0.440817	0.513463
Gohir.A03G175900	22.8612	23.9002	41.6919	22.4912	21.2852	35.0851	14.3263	9.38744
Gohir.A03G179000	9.288	13.566	9.6647	6.89939	12.0184	8.5506	3.07959	2.57343
Gohir.A03G183600	11.8505	44.3261	56.0361	19.4649	34.1516	67.5143	4.6619	13.2754
Gohir.A03G184000	79.3561	108.78	131.647	53.3624	91.7382	110.164	23.2264	43.0435
Gohir.A03G186900	4.28327	5.77095	4.34208	6.30562	9.33137	8.76706	1.20141	0.880698
Gohir.A03G187500	17.0269	40.7242	46.2762	23.9528	43.1983	54.6506	7.00716	22.1991
Gohir.A03G187600	10.6759	13.3309	11.0808	10.9699	15.0968	14.4458	1.65586	5.55099
Gohir.A03G192000	12.6483	12.4151	17.6837	14.5631	12.2926	17.5286	7.1285	5.50985
Gohir.A03G194000	10.6432	13.077	16.7962	12.5648	13.6722	17.3879	6.39735	3.89925
Gohir.A03G195800	20.5857	34.0615	28.2063	13.2836	25.9243	39.6208	4.12261	1.53485
Gohir.A03G202700	8.98514	14.3222	12.5996	6.67385	14.2688	7.91392	1.19027	1.97731
Gohir.A03G203000	21.992	31.4624	39.074	15.7288	35.3496	41.6626	3.67707	7.84488
Gohir.A03G204900	32.3911	39.1207	37.6016	34.9708	32.0908	43.5754	21.6607	17.2772
Gohir.A03G205200	17.2188	20.4768	31.8256	43.0861	30.1311	87.7216	2.18793	0.71437
Gohir.A03G206600	16.3388	16.1216	22.21	21.6247	22.6425	28.9186	9.96435	11.6457
Gohir.A03G206800	2.20914	4.99818	3.77773	5.44039	5.97203	9.12771	1.50886	0.0331562
Gohir.A03G208700	96.3018	79.0238	107.204	72.8947	76.0135	131.326	33.9309	32.6799
Gohir.A03G210700	7.5571	3.18312	5.69726	6.26485	7.29666	7.33441	1.91037	2.50814
Gohir.A04G006100	212.307	148.118	179.784	190.842	139.743	168.828	66.7768	66.9301
Gohir.A04G006200	20.57	19.1863	27.5418	20.6389	21.6412	23.2965	9.08841	8.10337
Gohir.A04G016800	6.79183	5.77609	7.07974	6.16048	5.86422	8.95442	2.30435	2.90553
Gohir.A04G017000	34.3533	26.9154	24.8781	30.5549	28.3323	32.2218	15.2781	11.7566
Gohir.A04G018600	13.827	15.6029	22.6472	12.882	13.8933	19.7121	8.51109	9.05439
Gohir.A04G034100	9.92461	11.6596	12.6752	10.2381	6.60571	9.2766	3.19368	1.68927
Gohir.A04G043100	12.3401	7.9165	12.7694	8.68956	7.29992	9.94885	2.19414	3.09147
Gohir.A04G050200	25.732	42.1876	22.9187	16.0375	27.4637	14.6689	2.67439	0.265304
Gohir.A04G055778	9.4228	8.44487	8.27886	6.7491	9.05477	11.2682	4.23384	5.55215
Gohir.A04G070600	18.3119	11.6983	31.6828	17.9039	15.1707	25.7267	11.5297	7.01757
Gohir.A04G078800	30.6847	10.7527	71.4087	32.1501	17.9393	71.0041	8.76362	5.2
Gohir.A04G082600	6.88047	6.73692	8.82223	6.95491	6.38949	7.25338	2.21846	1.76981
Gohir.A04G097700	9.02562	6.21282	26.8048	8.86109	11.3383	39.7484	4.19517	5.0163
Gohir.A04G103500	70.3915	133.016	43.895	50.5632	171.607	58.3368	12.2282	21.3446
Gohir.A04G108000	13.0052	15.4841	22.9596	20.0504	11.5953	31.2847	1.78377	1.66931
Gohir.A04G109440	9.92727	14.8561	12.7833	7.03148	13.4846	9.38087	1.94524	3.32704
Gohir.A04G110800	51.8971	42.5099	55.5537	46.7859	37.0179	58.4623	26.3925	21.8012
Gohir.A04G114766	6.96023	8.32752	11.3344	7.45448	8.21673	8.4915	1.85831	2.09415
Gohir.A04G115200	10.7002	11.1885	17.8573	10.8341	11.8773	14.2548	4.80094	5.44143
Gohir.A04G116500	8.71674	22.0828	16.9671	10.8349	17.9156	15.7898	2.86331	5.38748
Gohir.A04G132800	14.5333	13.4261	15.4065	10.1622	18.4769	12.6226	5.0312	5.71622
Gohir.A04G133900	10.7914	20.3963	23.4761	16.5312	22.2477	31.2194	10.1219	12.0326
Gohir.A04G140300	6.10341	3.72366	14.2007	7.13859	5.8858	19.1151	4.6279	2.41704
Gohir.A04G144600	10.6336	17.6878	5.17741	11.0383	25.446	14.5999	3.57579	2.6821
Gohir.A05G000050	46.6361	30.8268	65.8045	50.0333	46.9536	74.6989	17.5881	15.6267
Gohir.A05G000700	14.952	15.1691	23.8334	11.8297	14.2256	23.2621	2.04303	1.92375
Gohir.A05G004300	11.6315	9.44243	20.4363	9.0648	14.1533	16.8966	4.20423	6.62228
Gohir.A05G004500	14.5391	12.1898	17.2651	9.98968	12.2783	19.3834	6.27819	5.66486
Gohir.A05G007000	10.7157	8.30162	14.91	12.8961	13.5069	10.5764	3.20518	2.79762
Gohir.A05G009700	8.88841	17.3058	15.9352	7.55109	23.3636	23.63	2.44323	7.14551
Gohir.A05G010100	14.8224	18.5087	41.2877	19.9536	28.5138	34.352	5.60135	6.3212
Gohir.A05G010300	10.3653	9.71997	17.8813	10.3816	8.80537	16.2597	5.8479	5.44933
Gohir.A05G015300	8.24113	4.36701	9.83474	8.59993	5.20358	7.62223	1.5944	1.93844
Gohir.A05G016900	421.377	208.147	338.293	410.543	411.148	670.035	119.63	79.7193
Gohir.A05G017900	20.6472	15.3476	24.406	13.9722	26.4399	24.5702	4.25859	6.08718
Gohir.A05G020975	11.9247	7.9013	10.6893	10.0588	6.54637	11.3705	5.53313	2.80843
Gohir.A05G021800	6.21314	8.1821	9.30438	7.2892	5.59904	7.41897	3.67367	3.33062
Gohir.A05G024200	4.86024	8.00078	8.40634	7.09882	10.2716	12.9079	0.461809	0.226304
Gohir.A05G025100	101.366	68.3019	141.075	95.2953	77.647	152.252	3.58437	3.42598
Gohir.A05G036000	213.881	221.88	538.207	106.31	141.574	494.042	40.3772	64.4029
Gohir.A05G039700	30.797	21.9666	24.4344	23.2557	22.1315	27.1744	9.99459	8.06291
Gohir.A05G043100	6.20463	6.92698	9.07636	6.07297	6.51074	9.27411	3.53179	2.29487
Gohir.A05G044600	21.18	26.6299	24.8498	10.1336	34.1198	21.4749	1.32926	4.36955
Gohir.A05G049000	10.4878	8.93558	15.4691	10.8039	8.58374	14.6391	2.33514	4.11382
Gohir.A05G049300	13.1746	4.72657	9.38032	12.5575	9.24892	9.64591	2.44299	1.78176
Gohir.A05G051800	13.4194	15.8512	12.4383	7.58662	10.5178	13.1998	3.11632	3.27497
Gohir.A05G052100	22.9186	48.8422	41.861	40.0702	73.8998	75.8184	5.50034	8.3172
Gohir.A05G052200	6.48233	9.60901	10.9808	7.1963	11.4723	17.3231	1.76526	2.97224
Gohir.A05G055500	8.67588	10.1614	17.6515	8.66509	12.5549	15.4194	3.35579	6.20908
Gohir.A05G055600	156.166	118.626	195.45	127.177	87.7746	156.306	17.3614	15.2423
Gohir.A05G062400	51.7833	76.1424	92.2131	41.5921	81.0133	79.5899	12.5805	23.3227
Gohir.A05G065600	91.5434	48.1829	80.6692	74.4002	73.3988	82.0341	38.4207	25.756
Gohir.A05G066732	14.0172	6.09303	13.906	11.7614	9.62302	12.9532	2.19448	1.21314
Gohir.A05G066764	13.6236	13.1778	19.1629	10.9596	12.4968	13.6744	4.51972	4.7801
Gohir.A05G069100	4.77069	3.54201	7.29481	7.92075	5.54324	6.70869	3.17851	2.21765
Gohir.A05G077500	64.803	60.6407	95.4274	79.9358	70.2659	130.314	42.1405	38.6885
Gohir.A05G079100	18.7086	16.7719	17.3718	17.4259	10.8591	17.2035	6.86311	4.60261
Gohir.A05G080400	16.0807	12.8649	15.5487	13.4636	11.6923	17.005	6.94381	4.18241
Gohir.A05G081600	27.6294	20.3424	32.8102	14.8713	20.21	30.2052	3.42863	1.64641
Gohir.A05G087900	14.557	19.2896	22.6484	10.5277	23.0566	19.4862	3.12927	6.03202
Gohir.A05G088000	6.06949	4.22525	10.2069	6.3954	6.46075	8.99528	1.45986	1.58231
Gohir.A05G088900	10.0673	8.61471	19.5672	7.5525	18.4962	18.2489	4.23039	3.7521
Gohir.A05G090200	4.65375	4.83547	20.1706	9.01451	8.73893	26.8209	2.63617	1.52076
Gohir.A05G096900	32.1365	83.0769	73.6619	82.1674	110.052	208.595	2.56088	5.1285
Gohir.A05G097900	10.9529	21.1713	7.01884	9.95836	14.1324	12.9387	2.83854	2.02839
Gohir.A05G101500	14.4456	17.4601	25.4993	13.6553	22.2079	21.6778	6.78571	9.4745
Gohir.A05G118300	32.0885	25.5048	102.72	20.6783	44.7884	80.3906	3.21879	10.2319
Gohir.A05G121900	8.30387	3.87332	14.3518	8.11421	5.55395	15.9849	3.27641	2.10295
Gohir.A05G122300	34.8591	18.876	39.2994	29.6797	19.7145	32.788	13.6051	8.65297
Gohir.A05G125100	5.58422	9.53872	15.5661	10.2222	13.9625	16.4236	0.375306	0.0098151
Gohir.A05G126900	15.6192	8.87798	19.952	14.0391	11.4371	20.3117	8.12634	4.70574
Gohir.A05G127100	16.5157	16.857	6.70212	12.0461	10.4485	12.0871	3.98752	2.07768
Gohir.A05G127900	13.1746	15.9073	10.018	13.5709	17.7678	10.9573	2.6701	5.00556
Gohir.A05G129300	16.3414	23.6409	26.3031	15.2988	40.6801	36.6296	0.971557	1.65628
Gohir.A05G134900	9.19979	7.08554	12.0454	7.3309	9.61694	13.3514	0.369283	0.569883
Gohir.A05G137000	15.1435	19.8827	20.2541	14.5023	16.4287	15.8795	6.34135	7.93928
Gohir.A05G138300	15.6897	21.2123	21.489	14.4759	16.354	17.2312	6.72682	6.36268
Gohir.A05G146200	8.98363	7.67603	18.2886	9.75608	7.58342	12.8244	2.69886	2.95368
Gohir.A05G147600	36.6724	60.3638	65.5304	25.1989	57.5817	65.549	3.18511	6.59384
Gohir.A05G148800	10.6607	8.61673	11.0381	6.15104	11.1679	13.268	1.91851	1.47198
Gohir.A05G159800	136.776	218.075	361.094	123.665	156.775	265.656	41.7812	28.9507
Gohir.A05G162000	10.5646	10.1153	20.0772	6.68302	16.5245	18.4237	3.38448	2.42537
Gohir.A05G163400	60.827	46.2719	33.6799	48.1405	55.4398	61.241	25.3011	26.4296
Gohir.A05G163800	18.5176	8.98335	24.2177	15.1053	6.40341	21.1762	7.65017	2.7669
Gohir.A05G166100	12.8658	11.2893	19.5066	9.6778	11.0245	17.9215	4.43143	5.2897
Gohir.A05G169000	54.7014	32.8432	83.562	35.9558	77.5396	98.9257	3.93634	6.7836
Gohir.A05G170000	21.1109	25.2396	19.5497	14.0559	25.393	22.4909	3.14018	0.936255
Gohir.A05G170100	468.408	91.6316	724.639	517.709	143.546	994.085	34.5743	15.7622
Gohir.A05G174300	8.89669	5.70634	18.6471	10.2912	7.39842	12.7673	5.82571	3.02779
Gohir.A05G185200	12.7286	11.0546	19.6889	15.1923	17.8073	23.1574	3.93641	6.2831
Gohir.A05G190700	4.87017	5.10967	8.68329	5.38178	5.21673	8.50993	2.68044	2.15698
Gohir.A05G190900	16.4816	18.2433	15.9526	8.97771	15.8802	11.0969	0.331311	1.4456
Gohir.A05G191100	13.0479	11.327	17.5442	10.531	11.0587	17.3845	3.62465	2.7824
Gohir.A05G193200	3.85352	3.41097	8.25486	5.32242	5.15088	5.3971	0.375209	0.0045414
Gohir.A05G194800	377.433	264.368	245.758	271.06	423.719	288.93	71.0288	76.4682
Gohir.A05G199200	8.22611	23.9596	14.761	10.8263	24.7618	19.5841	1.41218	4.1677
Gohir.A05G201500	7.93105	10.8713	17.4456	7.04418	8.46194	13.6082	4.19868	4.55007
Gohir.A05G203900	6.11746	8.92932	11.1747	7.95693	7.80567	9.63914	3.06272	3.45351
Gohir.A05G205900	8.28171	18.6805	9.33907	8.05898	15.7209	11.5207	0.498277	1.11158
Gohir.A05G206000	169.316	119.808	404.841	143.337	117.877	218.452	4.79103	8.80954
Gohir.A05G224900	16.5867	21.0452	15.0057	14.502	12.0896	15.6367	5.05241	4.88229
Gohir.A05G228300	9.84282	11.2437	22.1235	12.4435	11.4148	15.1171	4.6623	3.56219
Gohir.A05G234500	12.8643	14.5923	15.9567	11.7484	12.4565	15.8885	4.25125	7.44468
Gohir.A05G235900	3.53607	10.6848	5.10139	6.26861	7.0442	16.1422	0.135113	0.0605048
Gohir.A05G237400	5.87565	8.1281	9.15471	9.86011	10.0128	23.0037	2.53431	2.85107
Gohir.A05G258700	14.907	14.8955	26.1333	10.0167	9.82522	18.6966	6.30187	4.89784
Gohir.A05G266100	14.2018	12.1131	10.8993	13.1222	14.922	18.4435	3.86457	4.09959
Gohir.A05G271900	15.1555	12.3301	49.6923	40.9642	24.3042	39.937	16.8422	6.39312
Gohir.A05G272700	26.0544	26.4481	37.8904	18.0517	18.6923	32.3762	3.64873	5.0906
Gohir.A05G273600	6.0171	8.25577	5.48769	6.47093	10.7156	9.82631	0.851229	0.527338
Gohir.A05G281100	16.3043	19.7928	18.7195	14.925	23.6958	22.3032	4.59349	4.91971
Gohir.A05G282600	4.65511	6.0393	4.19883	7.87723	6.08488	9.44342	1.73073	2.51154
Gohir.A05G283400	14.6083	7.65838	15.2085	12.4452	10.6628	13.5268	2.44295	2.25241
Gohir.A05G285400	10.2808	12.3042	17.5457	10.4278	15.7371	16.3259	3.46586	5.36905
Gohir.A05G287700	10.7621	7.10238	8.26156	5.48406	11.4547	7.97812	2.10821	2.16853
Gohir.A05G298900	8.48844	9.19956	7.93907	6.66896	14.3233	8.70894	2.89037	3.14328
Gohir.A05G305601	12.8741	12.9284	10.4928	9.33789	16.6532	7.96464	3.55083	3.63678
Gohir.A05G309100	10.4018	15.3463	10.8415	9.62702	13.3208	11.1689	4.53925	1.61608
Gohir.A05G311350	8.97551	4.50945	8.92832	7.96198	7.30555	7.61595	1.82309	1.91989
Gohir.A05G322508	14.738	7.63232	20.2781	17.9722	5.99846	18.6813	1.64306	2.78294
Gohir.A05G323100	13.8472	15.4316	13.2195	12.6992	14.9067	15.5553	4.19956	5.8228
Gohir.A05G328200	15.8755	24.3573	20.4874	15.2144	24.6171	28.1205	4.94847	8.35591
Gohir.A05G332200	98.4099	113.48	201.29	50.1802	143.393	164.52	16.122	35.6805
Gohir.A05G335800	11.2489	13.3649	16.3783	8.94275	10.905	12.6004	5.47701	5.18241
Gohir.A05G343200	7.32266	8.61865	8.72664	6.38817	8.54303	10.1447	3.89973	4.14513
Gohir.A05G346600	13.0545	14.9065	9.09588	17.5217	9.5669	12.632	5.70326	4.73317
Gohir.A05G346700	27.3448	23.8767	17.1593	31.7223	31.9138	20.9228	6.5341	6.7591
Gohir.A05G347900	28.0519	18.8439	31.5252	28.0374	16.313	28.025	9.80773	5.88063
Gohir.A05G354500	9.29705	6.59162	15.1927	8.92084	7.85499	14.5539	2.90703	2.7134
Gohir.A05G355300	13.6181	19.5602	27.3507	19.4779	26.7555	30.5165	7.14342	8.69055
Gohir.A05G358600	36.0554	41.9637	55.2548	46.7824	53.4364	63.9423	23.5198	30.0783
Gohir.A05G359500	8.48495	7.52991	18.8393	11.3502	6.23778	16.504	6.37087	2.30983
Gohir.A05G364600	9.14333	11.4167	7.29406	6.48795	9.22473	10.1037	0.867644	0.452475
Gohir.A05G365900	98.7762	49.623	176.025	29.8347	49.3513	185.501	4.84307	1.45301
Gohir.A05G366000	31.4947	58.0521	20.3688	34.771	57.1843	33.547	6.47586	9.96068
Gohir.A05G368200	12.5763	7.28157	36.2495	22.7804	29.3113	30.8953	6.5611	6.70509
Gohir.A05G377900	62.7576	43.3618	60.3442	40.9074	47.3152	68.8267	23.3473	10.6911
Gohir.A05G399500	15.8435	12.4474	17.638	18.1102	18.5273	16.1134	5.57143	7.18384
Gohir.A05G400100	5.40013	6.08885	12.4184	5.54772	11.8315	13.5799	1.17387	0.600442
Gohir.A05G408000	11.4194	12.9012	18.566	13.477	12.6591	19.5941	6.85303	4.4349
Gohir.A05G414200	13.3485	10.9545	30.0499	21.205	14.1972	27.1743	7.02694	4.14454
Gohir.A06G011800	7.58308	5.74817	9.63507	5.77499	7.32085	7.71155	2.88011	1.78218
Gohir.A06G011900	33.6469	22.0848	36.0537	31.7213	28.6254	40.1106	15.7653	11.6386
Gohir.A06G015500	13.3563	12.5879	14.5341	8.93294	12.1868	12.7412	3.52873	3.45574
Gohir.A06G018600	34.3942	22.45	33.9798	34.7158	33.0591	48.8535	10.452	10.3548
Gohir.A06G019100	21.7224	26.228	30.1452	30.5963	30.1126	31.9639	10.1617	15.112
Gohir.A06G021300	7.82642	7.45478	11.2251	7.29095	9.90818	11.934	3.78572	4.50131
Gohir.A06G022400	7.38	6.64419	5.769	7.3825	6.88824	9.39446	2.41226	1.90198
Gohir.A06G022600	10.7696	4.82009	12.646	9.54851	5.19022	12.0708	3.75844	1.64354
Gohir.A06G026100	27.4399	18.9591	23.9425	23.5638	21.2492	23.8278	8.66635	7.49845
Gohir.A06G028500	10.3896	7.71108	12.388	9.36569	8.01075	14.411	5.42713	5.28847
Gohir.A06G029500	4.19656	5.98449	8.46999	5.57353	7.11142	7.47442	1.82277	1.00495
Gohir.A06G029600	71.8487	77.672	129.144	61.5249	101.699	112.18	29.4501	32.23
Gohir.A06G032636	26.0716	37.904	43.6497	28.4602	33.2556	46.6146	13.6804	15.2028
Gohir.A06G032668	9.85038	9.95875	16.3178	8.89834	10.4962	12.8611	5.11987	5.55058
Gohir.A06G033700	43.2293	36.3143	57.9042	19.1868	30.2645	29.172	11.9704	11.0845
Gohir.A06G040700	13.4084	12.0943	16.9756	9.70352	12.7642	11.6074	4.35914	5.76459
Gohir.A06G043600	8.18082	9.05086	10.5442	8.84329	9.03613	8.38992	2.418	3.31873
Gohir.A06G043700	21.2124	39.3167	40.0273	27.1044	44.8443	49.2973	10.1469	15.9382
Gohir.A06G043900	175.459	240.075	286.327	200.296	266.946	388.82	33.6874	42.3757
Gohir.A06G050400	7.72504	6.42126	11.4864	8.15657	9.54625	10.8008	4.18478	3.41973
Gohir.A06G054800	23.7585	24.0188	21.6793	18.8515	20.5531	23.6173	7.67521	11.1965
Gohir.A06G061800	18.347	10.6259	20.2103	14.943	16.4129	19.5333	9.53771	7.33017
Gohir.A06G063600	6.67096	8.18162	7.51501	12.0795	10.0749	11.3109	1.24964	1.48203
Gohir.A06G066800	7.95169	6.32841	9.60905	7.34234	6.77032	8.31837	3.96657	3.72108
Gohir.A06G073900	6.32076	6.33106	12.0638	7.34988	8.44058	8.33742	2.44336	2.88388
Gohir.A06G078500	43.6501	28.316	55.836	32.0943	30.8109	41.4355	19.6336	14.2233
Gohir.A06G078600	31.9402	46.0353	65.3935	24.7459	47.5765	77.3273	4.98458	13.0686
Gohir.A06G079600	57.1315	26.3486	172.361	37.0936	58.1439	142.554	15.3469	11.701
Gohir.A06G083500	13.3381	12.5245	19.887	9.21786	14.3265	16.4668	0.499019	1.39848
Gohir.A06G084300	15.3179	10.1924	13.6298	14.3862	14.6747	16.9022	3.80647	3.9972
Gohir.A06G096400	35.6934	37.0095	30.9445	25.6669	54.5816	32.8438	7.52763	11.3765
Gohir.A06G096800	16.6081	7.96767	24.8741	22.4464	5.83363	24.0419	7.07704	1.92667
Gohir.A06G100800	14.4148	10.5782	11.08	11.4488	11.5651	14.6011	6.35382	6.63915
Gohir.A06G101100	13.112	10.6744	7.73671	7.32824	10.7448	9.27931	2.46095	4.13019
Gohir.A06G102200	7.95216	7.54782	11.4562	7.81809	8.46483	9.05347	4.42917	4.47182
Gohir.A06G105100	8.14138	12.5548	9.83771	12.7474	12.461	9.22577	2.09736	1.5842
Gohir.A06G105200	15.5798	9.8407	25.1207	10.8757	27.0983	28.8543	3.99994	10.8618
Gohir.A06G122500	5.47286	4.36715	9.04208	5.0398	8.99706	8.99574	0.150742	0.291591
Gohir.A06G127400	14.743	15.7325	17.523	14.9512	12.1119	15.7691	4.877	6.19342
Gohir.A06G128400	50.5889	50.2316	80.6507	57.5354	70.9931	116.148	3.77607	1.83775
Gohir.A06G133406	7.65759	5.84347	7.25359	8.01726	5.16006	7.86734	2.32994	0
Gohir.A06G138200	15.3689	9.33114	16.3277	15.5292	11.069	21.2638	8.0168	2.75588
Gohir.A06G146800	35.8884	47.0309	34.1438	24.168	27.0785	66.7328	1.07267	1.13399
Gohir.A06G148300	5.44784	9.27347	5.57169	6.94567	8.04022	5.8936	2.63515	2.38039
Gohir.A06G154100	15.7075	18.3347	23.241	10.1494	22.1709	32.5408	1.10126	0.37364
Gohir.A06G164300	16.0562	19.9425	21.8274	13.348	31.0216	24.4579	1.66355	1.08944
Gohir.A06G164600	5.48736	6.10559	8.37317	5.13863	6.43386	9.06719	2.54487	2.9526
Gohir.A06G170100	9.47017	15.3195	13.6132	8.86843	10.3619	14.532	4.1616	5.93921
Gohir.A06G183800	4.73323	7.53421	5.94029	6.88485	5.59243	5.32613	1.45342	2.27987
Gohir.A06G194000	13.8252	7.50709	18.9691	9.30551	9.48434	15.081	5.08421	2.89241
Gohir.A06G197300	8.08332	10.1333	12.3028	5.5705	13.1496	9.54681	3.15943	2.56399
Gohir.A06G202700	7.52018	9.1163	14.7029	5.66371	9.08601	14.2619	1.53229	2.48132
Gohir.A06G202800	5.3239	11.1453	15.3881	5.76314	18.6916	17.2036	0.749257	0
Gohir.A06G203700	11.9289	24.0505	15.0104	12.4529	21.6291	16.5321	5.39396	6.78981
Gohir.A06G204300	41.1516	37.2032	59.6621	32.8244	60.2049	59.7552	1.50417	2.10671
Gohir.A06G205100	32.0108	33.0692	40.2488	29.7218	30.9508	37.8884	17.7865	15.1044
Gohir.A06G208000	28.5339	34.5658	38.602	26.3629	34.3566	50.3498	7.9886	11.8243
Gohir.A06G211100	20.9673	13.3384	28.7084	17.3903	21.8493	28.4712	8.63039	6.02511
Gohir.A07G003200	9.7893	13.1188	15.9273	6.32686	9.69925	11.0728	3.18614	4.69921
Gohir.A07G004700	35.6054	19.6172	38.4696	20.312	25.1095	30.9285	12.1034	10.9624
Gohir.A07G008900	20.3533	14.4548	24.972	17.3833	11.8487	21.9753	0.479842	0.772749
Gohir.A07G009600	8.46562	5.36902	5.40487	7.48455	9.78712	7.13498	1.60409	2.68311
Gohir.A07G011300	25.0061	16.5702	23.0419	21.7968	25.2569	22.4522	5.77591	7.96607
Gohir.A07G015200	8.60192	11.682	26.007	14.2136	15.1371	28.5169	4.81989	7.56427
Gohir.A07G016100	65.0995	39.2574	64.558	20.2113	38.9402	64.4451	9.22162	22.555
Gohir.A07G016400	5.54812	4.77291	7.85187	5.46474	6.61716	6.44149	2.60952	2.90363
Gohir.A07G019700	11.4444	9.86436	17.1857	11.733	13.1516	17.7294	6.51279	8.55331
Gohir.A07G022192	6.15198	7.87079	7.13217	11.4728	6.47102	23.1786	2.72833	0.16441
Gohir.A07G026000	22.8817	12.9623	45.5279	24.6382	37.6281	49.1925	2.59333	1.20804
Gohir.A07G026900	12.4207	8.87219	16.7597	13.7282	8.47909	15.4979	7.54436	5.24755
Gohir.A07G033300	13.1598	8.00487	18.981	9.93457	5.3732	14.6465	5.22462	3.20264
Gohir.A07G034800	7.88094	5.98733	18.4473	7.41275	9.6053	17.4134	0.626522	0.110568
Gohir.A07G035400	17.1587	21.737	23.3653	9.19097	17.8181	15.2976	1.58168	1.59064
Gohir.A07G036900	5.37601	6.29336	8.83395	5.32184	5.0932	6.19642	3.01629	2.89975
Gohir.A07G044300	32.6932	11.6158	25.7237	29.0533	17.3304	39.0496	8.61474	5.28219
Gohir.A07G047300	23.2355	27.7864	36.3622	25.1608	25.3995	37.9078	11.7361	11.8488
Gohir.A07G048000	13.2265	18.763	23.5112	19.582	24.1709	28.3227	6.99233	9.42421
Gohir.A07G048900	31.6057	18.481	19.9232	25.0717	14.8778	25.6959	11.0727	6.81192
Gohir.A07G049700	201.862	235.68	165.166	116.359	112.573	157.232	38.3308	39.6319
Gohir.A07G054600	9.32897	5.71614	7.74323	9.19848	8.85276	10.4343	4.32384	3.02114
Gohir.A07G059400	12.529	16.0865	8.95774	9.69162	14.2693	9.60415	0.903501	0.135243
Gohir.A07G060800	5.99911	4.178	8.33856	6.70085	5.70394	7.35708	2.59563	2.65903
Gohir.A07G070500	5.48628	7.28264	7.75369	7.23685	5.99285	8.64373	3.61141	3.77792
Gohir.A07G076100	6.52449	11.728	6.66967	7.50043	8.93403	6.599	3.26119	2.23556
Gohir.A07G076500	45.0328	96.0122	61.7325	37.0901	93.5897	75.971	1.65972	1.40472
Gohir.A07G078200	47.0007	56.9979	51.7818	47.3513	64.0212	71.8717	12.5137	15.1014
Gohir.A07G105200	36.7649	38	41.2431	49.1103	65.2892	97.8531	23.0813	8.17396
Gohir.A07G106800	31.6562	25.8905	48.9507	31.6482	39.8209	48.1788	13.6548	14.8938
Gohir.A07G112100	11.4079	4.98548	13.4815	9.8345	8.01651	12.5015	3.93384	2.63077
Gohir.A07G123100	5.83328	8.84614	13.4679	5.49542	9.10787	11.8496	2.64751	3.9436
Gohir.A07G140400	28.2534	27.6852	27.962	24.4619	25.1105	29.8667	6.57791	3.24082
Gohir.A07G140700	20.1458	25.2216	18.3857	13.1433	25.1378	17.6033	5.36478	8.71697
Gohir.A07G144200	21.5347	23.8586	23.8573	14.3822	19.8481	24.9347	6.49034	10.0909
Gohir.A07G144400	10.5351	30.7995	17.4834	13.6073	19.0619	25.1188	3.83159	4.28242
Gohir.A07G145600	16.5941	3.16081	29.8583	12.3308	5.24467	27.0955	0.293542	0.171206
Gohir.A07G146800	20.9961	21.4218	24.0134	15.467	16.2245	17.7516	2.9854	5.14583
Gohir.A07G152700	16.1394	14.0611	15.9229	12.6728	20.3784	22.9545	8.19172	4.78812
Gohir.A07G155810	9.23211	7.73844	10.9182	8.78627	9.24759	16.2993	4.23886	1.87702
Gohir.A07G159300	24.3791	29.8525	35.9781	13.7789	22.2338	28.4365	0.584304	4.71759
Gohir.A07G167000	23.9386	32.0329	30.1584	26.8486	30.3443	39.2991	12.1132	11.756
Gohir.A07G173000	7.81154	8.28712	12.7555	7.38012	10.0989	17.1918	3.54791	2.77894
Gohir.A07G179300	14.9425	9.3164	18.742	17.8855	8.80954	23.8477	3.74113	0.961524
Gohir.A07G179801	107.829	64.2967	116.345	74.6883	62.938	106.223	25.1816	24.7803
Gohir.A07G182600	4.93046	5.41055	4.93521	5.26716	6.466	8.91171	1.52183	1.8556
Gohir.A07G187300	165.393	168.105	225.012	172.883	179.726	210.911	65.8781	58.1174
Gohir.A07G189100	7.71507	7.92135	12.4541	6.26114	7.63901	13.1051	3.77916	4.28749
Gohir.A07G197500	5.8652	1.76499	6.82808	5.03561	5.20967	8.66015	1.72299	0.333482
Gohir.A07G199600	6.15604	6.70542	5.55325	8.30115	8.80812	8.27806	1.72223	2.07319
Gohir.A07G202900	13.3516	8.24443	14.7196	10.6303	9.04016	17.5145	5.31587	1.95483
Gohir.A07G205000	13.0449	3.77323	12.4704	11.7485	6.11663	13.7986	4.0965	2.37733
Gohir.A07G214700	61.59	39.7182	84.6675	75.4978	56.5811	165.487	17.9129	10.0572
Gohir.A07G214900	13.0641	3.88707	14.7693	11.9028	5.50962	25.2218	0.826626	0.440188
Gohir.A07G225200	5.51736	5.51776	5.45228	5.95103	5.0782	8.29233	1.62851	2.39715
Gohir.A07G232300	7.68599	5.59012	8.65816	5.43787	6.13703	6.12721	0.415668	0.0567469
Gohir.A08G000169	1564.97	672.207	929.365	1537.36	1248.33	1597.48	437.923	255.832
Gohir.A08G005700	21.1717	19.134	45.2786	13.202	20.6188	54.8113	6.0198	4.69431
Gohir.A08G013660	19.8662	8.34774	14.6119	12.9454	15.0798	17.8033	2.51842	3.94254
Gohir.A08G014400	12.7376	9.88665	19.0872	12.9471	14.7218	14.9497	7.30264	4.97914
Gohir.A08G022000	7.89404	7.354	8.82361	7.38406	12.2355	14.6272	4.41887	1.79899
Gohir.A08G023700	31.6658	51.048	49.7642	33.7437	52.7965	49.4488	13.4289	23.7039
Gohir.A08G025000	4.03866	7.97593	5.74379	5.07521	6.30401	6.30178	2.27014	2.86857
Gohir.A08G026720	11.1837	5.20209	9.08713	6.91305	6.72689	9.21307	4.14959	1.77138
Gohir.A08G027300	42.6952	40.9068	102.988	50.4073	90.1162	143.678	12.2779	17.5458
Gohir.A08G034100	20.3898	12.4899	28.1054	20.7127	13.3989	24.0964	11.0814	3.77232
Gohir.A08G037400	8.63584	13.3011	18.2501	8.49887	11.9408	15.6656	4.60942	6.89927
Gohir.A08G037800	23.3743	26.4582	32.9402	29.9149	24.0841	35.5498	14.153	12.3236
Gohir.A08G046300	12.2117	13.4304	15.5801	12.0741	14.9258	17.6134	7.98959	7.53873
Gohir.A08G051300	9.44587	13.3072	27.3559	12.8568	17.3012	26.3421	3.63802	5.72856
Gohir.A08G066100	7.1213	6.07451	20.7568	8.53288	10.5762	26.8614	2.21828	3.65429
Gohir.A08G067050	42.2341	27.7333	48.2663	31.5267	42.5913	44.4286	13.9844	16.9155
Gohir.A08G067600	80.9339	58.0237	153.683	38.5986	62.3813	276.341	11.3842	16.4797
Gohir.A08G072600	8.78886	14.6065	8.17177	10.5987	6.89297	13.0538	1.91523	3.48607
Gohir.A08G075300	16.4665	17.1317	20.1533	14.8034	23.0182	21.9569	8.97264	10.5414
Gohir.A08G082200	12.1254	17.1598	20.5605	8.43436	12.1526	20.1689	1.6641	2.87906
Gohir.A08G088624	13.8011	15.5355	18.9729	15.5386	15.1463	20.7377	7.95336	4.96622
Gohir.A08G088800	80.4729	69.9625	8.74427	38.5992	66.1513	8.32238	3.10881	1.27747
Gohir.A08G089500	17.9092	7.66561	27.3149	12.7815	5.39963	18.0791	8.21	2.12297
Gohir.A08G095300	5.87997	5.98705	3.22968	6.2428	5.73117	7.46313	1.56052	1.30785
Gohir.A08G096200	6.27998	10.7027	11.92	8.84719	8.31127	11.0483	2.75579	3.32272
Gohir.A08G099400	28.5685	35.4496	39.5093	27.8395	31.882	39.174	14.7963	13.1987
Gohir.A08G100000	8.63393	7.24772	14.2972	8.20706	7.06658	11.9067	5.32843	2.52925
Gohir.A08G100300	9.89251	13.2381	11.4405	7.80032	14.337	17.5801	3.9056	6.61944
Gohir.A08G111300	22.4647	24.3551	36.6679	21.8536	38.212	35.304	4.80416	9.32387
Gohir.A08G118000	10.8995	14.752	17.9729	7.78551	12.3681	12.4241	1.59689	2.32743
Gohir.A08G130600	143.886	122.605	173.297	152.482	128.311	236.571	65.3996	61.1668
Gohir.A08G133800	6.99973	10.8718	13.1441	5.51377	7.04151	9.43066	3.11671	3.48107
Gohir.A08G138100	7.72186	8.3713	14.969	7.52074	8.8473	13.7708	4.19623	3.11787
Gohir.A08G139200	13.0676	12.0799	29.2883	11.832	16.8872	29.2341	2.10635	3.26489
Gohir.A08G149201	56.7099	45.9593	99.0889	45.9142	33.8897	75.2484	13.7353	13.3366
Gohir.A08G150700	25.9963	22.8226	37.608	24.6084	32.2634	33.2539	16.2769	13.1936
Gohir.A08G153700	19.2108	14.2072	28.8974	12.8588	11.3036	22.2248	7.5315	3.22294
Gohir.A08G162500	6.81351	11.5589	12.5741	6.84964	5.94069	10.6083	3.22153	2.83691
Gohir.A08G162600	4.83307	5.7721	6.79932	6.3566	8.3885	7.9142	2.27193	3.14404
Gohir.A08G167200	16.3263	7.38913	29.0873	8.0449	9.13738	15.9949	1.55852	0.664835
Gohir.A08G168200	24.9603	42.2247	33.4318	19.3099	36.0996	25.8516	9.25184	9.58928
Gohir.A08G174800	9.86998	11.7065	11.484	10.0515	12.3775	12.8396	4.02194	5.50127
Gohir.A08G176300	6.7118	6.24441	11.3744	5.46767	8.64249	8.03656	3.48681	2.90157
Gohir.A08G176600	10.3919	14.2997	11.3756	9.49269	12.6174	12.1473	3.1223	2.52891
Gohir.A08G182100	11.1127	8.50493	13.6997	11.9737	9.17202	17.4454	5.85183	3.74776
Gohir.A08G187600	62.6238	59.7121	63.0246	80.433	116.981	129.076	19.1176	26.2224
Gohir.A08G196800	64.0174	79.8062	109.271	76.9988	70.549	95.3453	30.7867	32.0936
Gohir.A08G197300	10.811	9.90557	16.7701	9.66169	12.4154	12.098	3.44896	4.0884
[truncated: 1,156 more rows]

## Sheet: Supplemental Table 4A
Supplemental table 4A. Upregulated and down-regulated genes in fiber cells between GhTM-1 and Gb3-79 at 2 DPA
[truncated: 3,067 more rows]

[truncated: 6 more sheets: Supplemental Table 4B, Supplemental Table 5, Supplemental Table 5A, Supplemental Table 6, Supplemental Table 7, Supplemental Table 8]
